# Supplementary material for: Transcriptome Profiles of the Protoscoleces of Echinococcus granulosus Reveal that Excretory-Secretory Products Are Essential to Metabolic Adaptation
Source: PLoS Negl Trop Dis. 2014 Dec 11;8(12):e3392. doi: 10.1371/journal.pntd.0003392 (PMC4263413; doi:10.1371/journal.pntd.0003392)
Supplement: S1 Table — KEGG pathway analysis of the Eg PSCs transcriptome sequences. (XLSX) [file pntd.0003392.s006.xlsx]

## Sheet: Sheet1
Table S1 KEGG pathway analysis of the EgPSC transcriptome sequences
KEGG category	Pathway_definition	singleton_seqs	isotig_seqs	unigene_seqs
Cellular Processes	Endocytosis	108	36	144
	Oocyte meiosis	85	35	120
	Focal adhesion	91	27	118
	Phagosome	63	53	116
	Regulation of actin cytoskeleton	77	37	114
	other	536	172	708
Environmental Information Processing	MAPK signaling pathway	104	30	134
	PI3K-Akt signaling pathway	78	42	120
	Wnt signaling pathway	71	20	91
	Calcium signaling pathway	69	21	90
	HIF-1 signaling pathway	53	24	77
	other	409	140	549
Genetic Information Processing	Spliceosome	159	80	239
	Protein processing in endoplasmic reticulum	122	73	195
	Ribosome	36	115	151
	RNA transport	100	48	148
	mRNA surveillance pathway	96	22	118
	other	617	234	851
Diseases	Huntington's disease	95	85	180
	Epstein-Barr virus infection	111	62	173
	Alzheimer's disease	86	75	161
	Proteoglycans in cancer	103	44	147
	Parkinson's disease	62	76	138
	other	1598	754	2352
Metabolism	Metabolic pathways	753	317	1070
	Biosynthesis of secondary metabolites	246	127	373
	Microbial metabolism in diverse environments	147	63	210
	Oxidative phosphorylation	97	88	185
	Purine metabolism	116	45	161
	other	1624	621	2245
Organismal Systems	Insulin signaling pathway	77	36	113
	Estrogen signaling pathway	60	26	86
	Chemokine signaling pathway	59	22	81
	Dopaminergic synapse	57	21	78
	Synaptic vesicle cycle	49	24	73
	other	1518	567	2085
