# Supplementary material for: Transcriptome Profiles of the Protoscoleces of Echinococcus granulosus Reveal that Excretory-Secretory Products Are Essential to Metabolic Adaptation
Source: PLoS Negl Trop Dis. 2014 Dec 11;8(12):e3392. doi: 10.1371/journal.pntd.0003392 (PMC4263413; doi:10.1371/journal.pntd.0003392)
Supplement: S2 Table — Validation evaluation of the predicted ESPs from the Eg PSCs transcriptome. (XLS) [file pntd.0003392.s007.xls]

## Sheet: Sheet1
Table S2 Validation evaluation of the predicted ESPs from the EgPSC transcriptome
X.Qeury_name	Accession Number	NR_tophit_descriptiona	Speciesb	E-value	Qeury_length	NR_topHSP_Similarity
contig00030	BAF63679	elongation factor 1 alpha	E. vogeli	4e-143	579	1
contig00035	BAF63675	elongation factor 1 alpha	E. granulosus	1e-148	648	1
IFK373Y02F9GBJ	G3P_ECHMU	Glyceraldehyde-3-phosphate dehydrogenase	E. multilocularis	8e-89	423	1
IFK373Y02HF73G	ACA14465	tropomyosin B	E. granulosus	2e-26	746	1
IFK373Y02HO013	AF011923	tropomyosin B	E. granulosus	2e-26	752	1
IFK373Y02IPGQ2	CAA82316	SM22 / calponin homolog	E. granulosus	9e-39	591	1
isotig01142	AAX73175	putative 14-3-3 protein	E. granulosus	8e-169	908	1
isotig02099	U02283	Actin ACT1_DIPDE	T. solium	0	1475	1
isotig02099	P68555	Actin ACT1_DIPDE	T. solium	0	1475	1
isotig02136	U02283	Actin ACT1_DIPDE	T. solium	0	1326	1
isotig02136	P68555	Actin ACT1_DIPDE	T. solium	0	1326	1
isotig02929	AF034959	Thioredoxin peroxidase	E. granulosus	1e-140	709	1
isotig02929	AAL84833	Thioredoxin peroxidase	E. granulosus	8e-147	709	1
isotig04076	|BAF63675	elongation factor 1 alpha	E. shiquicus	1e-32	207	1
IFK373Y02F4W7O	AF011923	tropomyosin 2 high molecular weight isoform	M. corti	7e-27	466	0.99
IFK373Y02H5WFZ	AAX73178	putative paramyosin	E. granulosus	4e-67	419	0.99
IFK373Y02H5WFZ	MYSP_ECHGR	putative paramyosin	E. granulosus	7e-82	419	0.99
isotig01095	AF011923	tropomyosin 2 high molecular weight isoform	M. corti	6e-65	1255	0.99
isotig01141	AAX73175	putative 14-3-3 protein	E. granulosus	1e-177	902	0.99
isotig01289	AAI03002	AT15141p	D. melanogaster	4e-07	891	0.99
isotig01290	NP_503386	Protein CMD-1	C. briggsae	3e-08	639	0.99
isotig02060	EGU26448	GRP-78	E. multilocularis	0	1811	0.99
isotig02108	U02283	beta-actin	A. transmontanus	0	1436	0.99
isotig02108	CAX63049	beta-actin	A. transmontanus	0	1436	0.99
isotig02131	ACT1_ECHGR	actin 1	E. granulosus	0	1335	0.99
isotig02131	CAX63049	actin 1	E. granulosus	0	1335	0.99
isotig02521	CAA82316	Myophilin	E. granulosus	2e-143	872	0.99
isotig02049	AEJ15814	phosphoenolpyruvate carboxykinase	E. granulosus	0	2022	0.98
isotig02089	ACY30465	enolase	E. granulosus	0	1559	0.98
isotig02225	EGU26448	Heat shock cognate 70 kDa protein	E. granulosus	0	1109	0.98
isotig02707	AAI03002	Protein CMD-1	C. briggsae	3e-06	785	0.98
isotig02936	AAA61574	Glyceraldehyde-3-phosphate dehydrogenase	E. multilocularis	1e-133	707	0.98
isotig03203	CAA42652	histone H2A.V	C. sinensis	3e-21	638	0.98
IFK373Y02F591Z	AAA61574	Glyceraldehyde-3-phosphate dehydrogenase	E. multilocularis	3e-95	462	0.97
IFK373Y02F5R6P	AAA61574	Glyceraldehyde-3-phosphate dehydrogenase	E. multilocularis	1e-89	442	0.97
isotig00964	AAI03002	calcineurin B	E. granulosus	1e-08	1356	0.97
isotig02047	EGU26448	heat shock 70kDa protein	M. corti	0	2111	0.97
isotig04083	BAF63675	elongation factor 1 alpha	E. shiquicus	2e-27	189	0.97
isotig01099	CAF18421	malate dehydrogenase	E. granulosus	3e-171	991	0.96
isotig01100	CAF18421	malate dehydrogenase	E. granulosus	3e-171	943	0.96
isotig02193	AF011923	Tropomyosin tropomyosin	E. multilocularis	6e-167	1165	0.96
isotig02511	Z21787	Paramyosin	E. granulosus	3e-77	880	0.96
isotig02511	MYSP_ECHGR	Paramyosin	E. granulosus	5e-78	880	0.96
isotig00111	J04664	Peptidyl-prolyl cis-trans isomerase	E. granulosus	2e-107	765	0.95
isotig00111	PPIA_ECHGR	Peptidyl-prolyl cis-trans isomerase	E. granulosus	1e-119	765	0.95
isotig00112	J04664	Peptidyl-prolyl cis-trans isomerase	E. granulosus	2e-104	774	0.95
isotig00112	PPIA_ECHGR	Peptidyl-prolyl cis-trans isomerase	E. granulosus	3e-116	774	0.95
IFK373Y02GL0JX	AAX26229	SJCHGC01885 protein	S. japonicum	9e-08	620	0.93
IFK373Y02GL0JX	MYSP_ECHGR	SJCHGC01885 protein	S. japonicum	3e-17	620	0.93
IFK373Y02HXTK1	J04664	cyclophilin E	C. sinensis	3e-31	316	0.93
IFK373Y02HXTK1	GAA31298	cyclophilin E	C. sinensis	1e-31	316	0.93
isotig00501	|AAM94863	putative growth regulator 14-3-3	E. granulosus	7e-175	1076	0.92
isotig03565	EKC39821	Histone H2A	C. gigas	9e-31	564	0.92
IFK373Y02FY73Q	AAX73179	putative paramyosin	E. granulosus	2e-77	564	0.89
IFK373Y02FY73Q	AAX73179	putative paramyosin	E. granulosus	1e-90	564	0.89
IFK373Y02HRPJM	CAA46548	myosin II heavy chain	S. mansoni	3e-08	578	0.88
isotig02365	AF034959	peroxiredoxin 3	C. sinensis	8e-24	954	0.88
isotig02365	AAL84833	peroxiredoxin 3	C. sinensis	7e-24	954	0.88
isotig02387	AF011923	tropomyosin B	E. granulosus	1e-12	951	0.87
IFK373Y02GNXHY	CAA82316	Myophilin	E. granulosus	2e-42	656	0.86
isotig02690	ENN71546	hypothetical protein YQE_11774	D. ponderosae	6e-57	791	0.86
isotig02690	ENN71546	hypothetical protein YQE_11774	D. ponderosae	4e-65	791	0.86
isotig02848	Z21787	myosin heavy chain	S. mansoni	5e-32	736	0.86
isotig02848	MYSP_ECHGR	myosin heavy chain	S. mansoni	2e-41	736	0.86
IFK373Y02G5U2L	U26448	heat shock protein 70 variant 4	B. glabrata	3e-37	305	0.85
isotig00113	J04664	Peptidyl-prolyl cis-trans isomerase	E. granulosus	2e-112	664	0.85
isotig00113	PPIA_ECHGR	Peptidyl-prolyl cis-trans isomerase	E. granulosus	1e-113	664	0.85
isotig00114	J04664	Peptidyl-prolyl cis-trans isomerase	E. granulosus	2e-112	660	0.85
isotig00114	PPIA_ECHGR	Peptidyl-prolyl cis-trans isomerase	E. granulosus	1e-113	660	0.85
isotig00115	J04664	Peptidyl-prolyl cis-trans isomerase	E. granulosus	5e-109	673	0.85
isotig00115	PPIA_ECHGR	Peptidyl-prolyl cis-trans isomerase	E. granulosus	2e-110	673	0.85
isotig00116	J04664	Peptidyl-prolyl cis-trans isomerase	E. granulosus	5e-109	669	0.85
isotig00116	PPIA_ECHGR	Peptidyl-prolyl cis-trans isomerase	E. granulosus	2e-110	669	0.85
isotig02385	BU493043	phosphoglycerate mutase	C. sinensis	3e-152	954	0.83
isotig02466	J04664	peptidyl-prolyl cis-trans isomerase B	T. truncatus	3e-42	905	0.83
isotig02466	PPIA_ECHGR	peptidyl-prolyl cis-trans isomerase B	T. truncatus	5e-41	905	0.83
isotig02657	U02283	unknown	M. truncatula	6e-116	802	0.82
isotig02657	ACJ84857	unknown	M. truncatula	5e-118	802	0.82
IFK373Y02IF4SK	U26448	putative heat shock 70 kDa protein	E. granulosus	8e-38	379	0.79
IFK373Y02H18ZC	Z21787	myosin heavy chain	C. sinensis	2e-20	609	0.78
IFK373Y02H18ZC	MYSP_ECHGR	myosin heavy chain	C. sinensis	2e-20	609	0.78
IFK373Y02ISFUP	CAA42652	histone H2A-like	O. niloticus	3e-18	372	0.78
isotig00737	AAI03002	calmodulin mutant SYNCAM64B	Unknown	6e-10	763	0.78
isotig02102	GT284890	phosphoglycerate kinase	C. sinensis	4e-159	1457	0.78
isotig00499	AAX73175	hypothetical protein DAPPUDRAFT_326737	D. pulex	3e-104	1103	0.77
isotig00498	AAX73175	hypothetical protein DAPPUDRAFT_326737	D. pulex	5e-96	1139	0.76
isotig02660	CAA82316	Myophilin	S. japonicum	4e-28	802	0.76
IFK373Y02G50NE	EGU26448	heat shock protein 70	S. senegalensis	3e-26	783	0.75
isotig02675	CAA82316	Myophilin	S. japonicum	3e-23	796	0.74
IFK373Y02G7A34	AAP06146	histone H2A	S. japonicum	2e-12	529	0.73
IFK373Y02F9KMD	EGU26448	heat shock protein 70	T. solium	6e-33	475	0.63
a The known ESP sequences of EgPSC were downloaded from public database, and then compared (using BLASTn and BLASTx algorithms) with our predicted ESP. E-value cut-off: 1E-5.
b Abbreviations: C. sinensis, Clonorchis sinensis; S. japonicum, Schistosoma japonicum; S. mansoni, Schistosoma mansoni; C. Gigas, Crassostrea gigas; D. ponderosae, Dendroctonus ponderosae; B. glabrata, Biomphalaria glabrata; T. solium, Taenia solium; M.corti, Mesocestoides corti ; D. melanogaster, Drosophila melanogaster; C. briggsae, Caenorhabditis briggsae.
