# Supplementary material for: Transcriptome Profiles of the Protoscoleces of Echinococcus granulosus Reveal that Excretory-Secretory Products Are Essential to Metabolic Adaptation
Source: PLoS Negl Trop Dis. 2014 Dec 11;8(12):e3392. doi: 10.1371/journal.pntd.0003392 (PMC4263413; doi:10.1371/journal.pntd.0003392)
Supplement: S3 Table — Overview of the predicted ESPs from the Eg PSCs transcriptome. ESPs were conceptually translated and inferred from the coding domains of transcriptomic sequences. Domain analysis of ESPs was then carried out using InterProScan. (XLS) [file pntd.0003392.s008.xls]

## Sheet: Sheet1
	Table S3 Overview of the predicted ESPs from the EgPSC transcriptome
No. of Unigenes	shortName	Domain	InterProID										AccNumber
82	TUBULIN	Tubulin	IPR000217	IPR017975	IPR023123	IPR018316	IPR008280	IPR003008					WBS_methylT	PS00262	PF02866	PR00476	PS00469
36	P-loop containing nucleoside triphosphate hydrolases	P-loop containing nucleoside triphosphate hydrolase	IPR027417										G3DSA:1.25.40.10
35	Histone-fold	Histone-fold	IPR009072	IPR007125	IPR002119	IPR000164	IPR001951	IPR015418	IPR019809				PF03937	SSF109910	PF03637	PF03715	PTHR12687	SM00889	PF03764	PS51159	SSF101756	TIGR00231
34	PROTEASES	Peptidase	IPR001461	IPR018200	IPR013128	IPR000668	IPR012599	IPR001300	IPR003653				PTHR11092	PTHR11986:SF18	SSF48113	PF06297	PF06424	PF06733	PF06803	PF06839
			IPR001506	IPR011237	IPR007863	IPR011765	IPR001431	IPR000819	IPR001563				PF07039	PF07061	PS00430	SSF46946	SSF51161	SSF56112	SSF57903
			IPR008269	IPR015500	IPR000209								SSF48113
33	RIBOSOMAL_L15	Ribosomal protein	IPR004037	IPR001971	IPR001892	IPR018269	IPR012606	IPR010979	IPR000589	IPR020040			PF08925	PTHR11309	PTHR11528:SF21	PTHR11785:SF53	PTHR20856	PF00224	PF02887	SSF52935	SSF55811	PTHR10878
			IPR001931	IPR004977	IPR002906	IPR020568	IPR014721						PF08969	PF08997	PF09334	PF09336	PF09340	SSF53383	PTHR10795	PTHR10878	PTHR11309
			IPR001196	IPR021131	IPR001147	IPR018259	IPR019192	IPR000702	IPR020040				PTHR11528:SF21	PTHR11785:SF53	PTHR20856	PF00224	PF02887	SSF52935	SSF55811
30	DYNEIN LIGHT CHAIN	Dynein light chain, type 1/2	IPR001372	IPR019763									SM00176	SM00054	PS50222
28	RASTRNSFRMNG	Small GTPase superfamily	IPR001806	IPR005225	IPR006687	IPR003578	IPR020849	IPR006689	IPR024156				PS00227	SSF51695	PS50929	SSF47676	PS50194	PTHR11717
27	IG_LIKE	Immunoglobulin-like domain	IPR014756	IPR013098	IPR003598	IPR007110	IPR013783						PF00582	PS50830	PTHR23077:SF18	PTHR11931	PR01438
25	EF-hand, calcium binding motif	EF-hand domain	IPR018247	IPR002048	IPR011992								PF01239	PF03828	PF03828
22	vATP-synt_E	ATPase	IPR002842	IPR017437	IPR002490	IPR023366	IPR000793	IPR000194	IPR000793	IPR024034	IPR005722		PTHR11655	PF00069	PF00112	SM00645	PTHR10972	SM00838	PF00679	PTHR10233	PS00039	SM00213						PF00240
			IPR000454	IPR004100	IPR020003	IPR005938	IPR003959	IPR020537					PS50042	PF01202	PS50103	PS00362	PF00261	PR00194	PS51122	PS01052
21	BETATUBULIN	Beta tubulin	IPR002453	IPR013838									SSF47917	PS00301	PR00315
19	ZF_PHD_2	Zinc finger	IPR019787	IPR001965	IPR019786	IPR013083	IPR001876	IPR010666	IPR017455	IPR011011	IPR000571	IPR027028	G3DSA:3.30.260.10	PTHR23239:SF12	PTHR24115	SSF52029	PS00181	PS00180	PF01459	PTHR21535:SF2
18	ubiquitin	Ubiquitin domain	IPR000626	IPR019955	IPR019572	IPR018965	IPR000127	IPR018074	IPR000449	IPR015940	IPR016135	IPR023280	SSF103506	SSF102462	PS00146	PTHR11918	PTHR10003
18	Peptidyl-prolyl cis-trans isomerase	Cyclophilin-type peptidyl-prolyl cis-trans isomerase	IPR002130	IPR024936	IPR020892	IPR020892							SSF50044	PTHR10291	PTHR10291
17	WD40	WD40 repeat	IPR001680	IPR019775	IPR015943	IPR017986							PS50305	PTHR12788	PTHR22603	PTHR11774:SF5
17	Pkinase	Protein kinase domain	IPR011009	IPR000719	IPR019510								PF08148	PF08156	PF08142	SM00785
16	NDP_KINASES	Nucleoside diphosphate kinase, active site	IPR023005	IPR001564	IPR000407	IPR000845	IPR012677						SSF50447	SSF50104	SSF50465	PF14492	SSF54980	SSF69572
16	ACTINS_ACT_LIKE	Actin/actin-like conserved site	IPR004001	IPR020902	IPR004000								PF00006	PS00139	PS50086
14	GTP_EFTU_D2	Translation elongation factor EFTu/EF1A, domain 2	IPR004161	IPR004160	IPR005517	IPR000640	IPR009001	IPR009000					SM00173	PS50850	PTHR10836	PF00044	SM00846	PF12796	SSF48403	PS00170
14	Proteasome	Proteasome, subunit alpha/beta	IPR001353	IPR016050	IPR000426	IPR016295	IPR023333	IPR023332					PF07715	PF07819	PTHR11353:SF21	TIGR02343	PTHR11353:SF26	TIGR02340
14	(Trans)glycosidases	Glycoside hydrolase	IPR013781	IPR015902	IPR000322	IPR001547	IPR017853						SM00408	SM00409	SM00174	SM00175	SM00254	SM00382	SSF55874	SM00387	SM00404
14	TCOMPLEXTCP1	Chaperone tailless complex polypeptide 1 (TCP-1)	IPR017998	IPR002194	IPR002423								PTHR11082	PTHR10334
13	no description	NAD(P)-binding domain	IPR016040										PTHR12704
11	HISTIDYL-TRNA SYNTHETASE	Histidine-tRNA ligase/ATP phosphoribosyltransferase regulatory subunit	IPR004516	IPR001310	IPR019808	IPR013078	IPR003594						PS51037	PF03194	PTHR12800	PD012268
11	HSP70	Heat shock protein 70 family	IPR013126	IPR018181									PF03028	PF03062
10	RNB	Ribonuclease	IPR001900	IPR012337	IPR002156								PF08768	PF08704	PF02828
10	PLP-dependent transferases	Pyridoxal phosphate-dependent transferase	IPR015421	IPR015424	IPR002129	IPR005036							PF00085	SSF47954
9	LuxS/MPP-like metallohydrolase	Metalloenzyme, LuxS/M16 peptidase-like	IPR011249	IPR024079									PTHR11009	PF04547
9	GroEL apical domain-like	GroEL-like domain	IPR027409	IPR027413									SM00322	SSF50615
9	Phosphorylase	Glycosyl transferase, family	IPR004139	IPR001173	IPR002659	IPR000811	IPR027005						PF02535	SM00504	PF02902	PF02516	PR02050
8	PYRUVATE KINASE	Pyruvate/Phosphoenolpyruvate kinase-like domain	IPR015813	IPR015795	IPR015793	IPR015794	IPR001697						PS51192	PF08571	PS00228	PTHR13703
8	Myosin_tail_1	Myosin tail	IPR002928										PF05700
8	Homeodomain-like	Homeodomain-like	IPR001356	IPR009057									PF00110	PTHR11986
8	GLYCERALDEHYDE 3-PHOSPHATE DEHYDROGENASE	Glyceraldehyde/Erythrose phosphate dehydrogenase family	IPR020831	IPR020828									PF00005	PF02460
8	CALPONIN_2	Calponin repeat	IPR000557										PF00778
7	Tcp10_C	T-complex protein 10	IPR009852	IPR026581	IPR012722	IPR012718	IPR012717	IPR012715					PF10417	PF10357	PF10273	PF10235	PTHR21547	PF10234	PTHR13598
7	PDZ domain-like	PDZ domain	IPR001478										PF07202
7	Filament	Intermediate filament protein	IPR001664	IPR016451									PTHR24092	SM00727
7	Glutamine synthetase,	Glutamine synthetase	IPR008147	IPR008146	IPR027303	IPR027302	IPR014746						PS51089	PF02171	PS50822	PF02373	PF02412
7	JDOMAIN	DnaJ domain	IPR001623	IPR018253	IPR024586								PF01094	PF00486	PF00858
7	DEAD	DNA/RNA helicase, DEAD/DEAH box type, N-terminal	IPR019447	IPR011545	IPR002464								PTHR24093	PF00581	PS50021	PF00307
6	no description	Winged helix-turn-helix DNA-binding domain	IPR011991										PTHR10676
6	MH2	SMAD domain, Dwarfin-type	IPR008984	IPR017855	IPR001132								PS50178	SSF51445	PTHR11935:SF7
6	RRM	RNA recognition motif domain	IPR000504										G3DSA:3.40.1060.10
6	no description	RmlC-like jelly roll fold	IPR014710										G3DSA:3.40.50.1270
6	PROTEIN-TYROSINE SULFOTRANSFERASE 2	Protein-tyrosine sulfotransferase	IPR000387	IPR026634	IPR000242	IPR017867	IPR003595						PF00929	PR01887	PF08234
6	LDH C-terminal domain-like	Lactate dehydrogenase/glycoside hydrolase, family 4, C-terminal	IPR015955	IPR022383	IPR001236								PF04824	PF04899	PF04905
6	HELICASE_ATP_BIND_1	Helicase, superfamily 1/2, ATP-binding domain	IPR014001	IPR001650									PTHR22748	PTHR18867
6	DUF1731	Domain of unknown function DUF1731, C-terminal	IPR013549										PS50159
6	CULLIN_1	Cullin, conserved site	IPR019559	IPR016157	IPR001373								SSF48225	PF00888	PR00219	PS50892
6	CRAL/TRIO domain	CRAL-TRIO domain	IPR011074	IPR001251									PF00227	SM00389	PF00046
6	Cadherin-like	Cadherin-like	IPR002126	IPR020894	IPR015919								PS50293	SSF52833
5	Tropomyosin	Tropomyosin	IPR000533										UPF0506
5	no description	Rossmann-like alpha/beta/alpha sandwich fold	IPR014729										SM00165
5	RNA_pol_Rpb2_7	RNA polymerase Rpb2, domain 7	IPR014724	IPR007641	IPR007991								SSF49313
5	RmlC-like cupins	RmlC-like cupin domain	IPR011051										G3DSA:3.20.20.60
5	GLUCOSE-6-PHOSPHATE ISOMERASE	Phosphoglucose isomerase (PGI)	IPR018189	IPR001672									PTHR11904:SF9
5	Heat shock protein, HSP90/HTPG types	Heat shock protein Hsp90 family	IPR001404	IPR019805	IPR020575								PF03101	SSF64153	PTHR11476
5	Elongator protein 3, MiaB family, Radical SA	Elongator protein 3/MiaB/NifB	IPR006638	IPR000795	IPR009022								PR00153	PF00160	PF00282	PS50268
5	DNA-DIRECTED RNA POLYMERASE I SUBUNIT 2	DNA-directed RNA polymerase, subunit 2	IPR015712	IPR007120									SSF103243	PF00071	PR00449
5	Cyclin-like	Cyclin-like	IPR000595	IPR018488	IPR006671	IPR019187	IPR013763						PF00515	PIRSF002583	PF00183	PR00068	PF00864	PS00143
5	Cupin_2	Cupin 2, conserved barrel	IPR013096										PS50235
5	C2 domain (Calcium/lipid-binding domain, CaLB)	C2 calcium/lipid-binding domain, CaLB	IPR000008	IPR008973									PR00148	PS51156
5	beta-lactamase/transpeptidase-like	Beta-lactamase/transpeptidase-like	IPR023650	IPR000871	IPR012338	IPR001279							PF00883	PF00156	PTHR11618	PTHR10126
5	14-3-3 protein	14-3-3 protein	IPR000308										SM00239	PF00168
4	TRANSCRIPTION INITIATION FACTOR IIB-RELATED	Transcription factor TFIIB	IPR000812	IPR017923	IPR009088	IPR004855							PF01227	PTHR24347	HEATSHOCK90	SSF54211
4	TONB_DEPENDENT_REC_1	TonB box	IPR010916	IPR012910	IPR002792								PS00265	PR00502	PS00605
4	Thiordxn-like_fd	Thioredoxin-like fold	IPR012336										PS50053
4	no description	Tetratricopeptide-like helical	IPR011990										PS50016
4	TPR_REGION	Tetratricopeptide repeat-containing domain	IPR013026										PS00678
4	TATA box binding protein associated factor	TATA box binding protein associated factor (TAF)	IPR004823										PF09733
4	TNASE_3	Staphylococcal nuclease (SNase-like)	IPR016071	IPR006021									PF00996	PS00018
4	SF3b1	Splicing factor 3B subunit 1	IPR015016										PS00087
4	SODIUM/POTASSIUM-DEPENDENT ATPASE BETA SUBUNIT	Sodium/potassium-transporting ATPase subunit beta	IPR000402										PR00304
4	Skp1 dimerisation domain-like	SKP1 component, dimerisation	IPR016072	IPR001232									PS50262	SSF56487
4	SIR2	Sirtuin family	IPR026590	IPR003000									PTHR23239:SF13	PIRSF015901
4	Pkinase_Tyr	Serine-threonine/tyrosine-protein kinase catalytic domain	IPR001245	IPR006186									PF01466	SSF81382	SSF50199
4	Cathepsin propeptide inhibitor domain (	Proteinase inhibitor I29, cathepsin propeptide	IPR013201	IPR000010	IPR002223								SM00848	PF08285	PTHR12411
4	Nascent polypeptide-associated complex, alpha subunit	Nascent polypeptide-associated complex subunit alpha	IPR016641	IPR002715									SSF48576	SSF48239
4	NADH-UBIQUINONE OXIDOREDUCTASE	NADH dehydrogenase ubiquinone Fe-S protein 4, mitochondrial	IPR006885	IPR007523									SSF48179	PF05596
4	MDH	Malate dehydrogenase, active site	IPR001252	IPR010097									PF04100
4	LAMIN	Lamin	IPR027696										PF04928
4	domain in receptor targeting proteins Lin-2	L27	IPR004172	IPR014775									PF04670	PTHR12219
4	Insulin-like	Insulin-like	IPR022353	IPR016179	IPR011390	IPR000867							PTHR11670:SF5	PS50862	PTHR22912:SF23	PF04749
4	G_PROTEIN_RECEP_F1_2	GPCR, rhodopsin-like, 7TM	IPR017452	IPR017978									PS00406	PS00432	PR00190	PTHR11937
4	RNase_T	Exonuclease, RNase T/DNA polymerase III	IPR013520										PR01163
4	ALPHATUBULIN	Alpha tubulin	IPR002452										SM00064
4	no description	Aldolase-type TIM barrel	IPR013785										PF00102	PR00700
4	Aconitase	Aconitase/3-isopropylmalate dehydratase large subunit, alpha/beta/alpha	IPR006248	IPR001030	IPR015932	IPR015937							PR00660	PF02134	PS00010	SM00428
4	ABC_TM1F	ABC transporter-like	IPR017940	IPR001140	IPR011527	IPR003439							PF00364	PF00348	SM00285	SM00277
3	Zip	Zinc/iron permease	IPR003689										PF02709
3	Usp	UspA	IPR006016										PF13898
3	UPF0506	Uncharacterised domain UPF0506	IPR021712										PF11875
3	TSP_3	Thrombospondin, type 3-like repeat	IPR003367										PS00152
6	Tetratricopeptide repeats	Tetratricopeptide repeat	IPR019734	IPR001440									PS01239	PS01359
3	Taxilin	Taxilin family	IPR026183										PF09812
3	Taeniidae_ag	Taeniidae antigen	IPR008860										PF09457
3	SOD_CU_ZN_1	Superoxide dismutase, copper/zinc, binding site	IPR018152	IPR001424	IPR024134								PS01066	PS00330	PF00335
3	SUGAR NUCLEOTIDE EPIMERASE RELATED	Sugar nucleotide epimerase YfcH,-like putative	IPR010099										PS00889
3	Piwi	Stem cell self-renewal protein Piwi	IPR003165										PS00636
3	SM22CALPONIN	Smooth muscle protein/calponin	IPR003096										PS50259
3	Sgf11	SAGA complex, Sgf11 subunit	IPR013246										SSF48371
3	DEAD_ATP_HELICASE	RNA helicase, ATP-dependent, DEAD-box, conserved site	IPR000629										PTHR10357
3	TBC_RABGAP	Rab-GTPase-TBC domain	IPR000195	IPR019018	IPR000806								PTHR10408	SSF55797	PF03720	PF00984
3	Pre-SET	Pre-SET domain	IPR007728										G3DSA:3.30.70.330
3	METHYLTHIOADENOSINE/PURINE NUCLEOSIDE PHOSPHORYLASE	PNP/MTAP phosphorylase	IPR001369										G3DSA:1.10.10.10
3	Nudix	NUDIX hydrolase domain-like	IPR020476	IPR000086	IPR015797								PF09247	SSF46689	SSF46934
3	Epimerase	NAD-dependent epimerase/dehydratase	IPR001509										PS50988	PF05731
3	Mss4-like	Mss4-like	IPR007515	IPR011323	IPR011057								PF05362	SSF54368	PF00821
3	Activating enzymes of the ubiquitin-like proteins	Molybdenum cofactor biosynthesis, MoeB	IPR009036										PF00120
3	SNARE-like	Longin-like domain	IPR010908	IPR011012									PF04000	PF00125
3	no description	Kelch repeat type 1	IPR006652	IPR015915									PF00134	PF01979
3	IQ	IQ motif, EF-hand binding site	IPR000048										SM00729
3	Rep_3	Initiator Rep protein	IPR000525	IPR000649									PF00208	PF00485
3	HSP40/DnaJ peptide-binding domain	HSP40/DnaJ peptide-binding	IPR008971										PF00083
3	Heat shock chaperonin-binding motif.	Heat shock chaperonin-binding	IPR006636										PF03006
3	FRUCTOSE-BISPHOSPHATE ALDOLASE	Fructose-bisphosphate aldolase, class-I	IPR000741										PF01938
3	Sdh5	Flavinator of succinate dehydrogenase	IPR005631										SSF82657
3	TUBULIN EPSILON CHAIN	Epsilon tubulin	IPR004057										PTHR10055
3	DEATH_DOMAIN	Death domain	IPR010614	IPR000488	IPR011029								PTHR11802	PTHR11540	SM00562	SSF54919
3	THIOL_PROTEASE	Cysteine peptidase, cysteine active site	IPR000169	IPR025660									PTHR11109	SSF50156	PF00595
3	CTDII	Chaperone DnaJ, C-terminal	IPR002939										PS00068
3	SERINE/THREONINE-PROTEIN KINASE	Calcium/calmodulin-dependent/calcium-dependent protein kinase	IPR013543	IPR020636									PS51076	SM00524	PF00929
3	ARM repeat	Armadillo-type fold	IPR016024	IPR011989									PS50102	SM00360	PS50017
3	Ankyrin repeat	Ankyrin repeat-containing domain	IPR020683	IPR002110									PF10584	PS00388	PR00454
3	AA_TRNA_LIGASE_II	Aminoacyl-tRNA synthetase, class II	IPR006195	IPR002314									PS50056	PTHR11523
3	AA_permease_2	Amino acid/polyamine transporter I	IPR002293										PTHR11390
2	VILLIN	Villin	IPR007122	IPR003128									PF14443	PF13865
2	UDPGP	UTP--glucose-1-phosphate uridylyltransferase	IPR016267	IPR002618									PF13270	PF13862
2	UNVRSLSTRESS	Universal stress protein A	IPR006015										PTHR10027:SF3
2	Q8MPE5_TAESO_Q8MPE5;	Uncharacterised protein family, CD034/YQF4	IPR020309										PTHR13412
2	UDPG_MGDP_dh	UDP-glucose/GDP-mannose dehydrogenase, dimerisation	IPR014026										SM00177	PS51417
2	UCR_6-4kD	Ubiquinol-cytochrome C reductase complex, 6.4kDa protein	IPR015089										PS51475
2	TROVE	TROVE	IPR008858										Malectin
2	TM2	TM2	IPR007829										PD288703
2	Thioredoxin	Thioredoxin domain	IPR013766										PS00892
2	Terpenoid synthases	Terpenoid synthase	IPR008949										PF10585
2	no description	TCP-1-like chaperonin intermediate domain	IPR027410										PF10469
2	SYNAPTOBREVN	Synaptobrevin	IPR001388										SM00985	PF09358
2	Trans_reg_C	Signal transduction response regulator, C-terminal	IPR016032	IPR001867									SSF103473	PTHR11952:SF1
2	SKI	Shikimate kinase/Threonine synthase-like 1	IPR000623										SSF56994
2	Sec1	Sec1-like protein	IPR001619										PS00854
2	Rad21_Rec8	Rad21/Rec8-like protein, C-terminal, eukaryotic	IPR006909	IPR023093									G3DSA:3.30.230.10
2	PURINE NUCLEOSIDE PHOSPHORYLASE	Purine nucleoside phosphorylase	IPR011268										PF08544
2	no description	Phycobilisome, alpha/beta subunit	IPR012128										SSF47459
2	PHOSPHOGLYCERATE MUTASE	Phosphoglycerate mutase 1	IPR005952	IPR015901									PTHR14186	PR00481
2	Metallophos	Phosphoesterase domain	IPR004843										SSF54197
2	1-cysPrx_C	Peroxiredoxin, C-terminal	IPR019479										SSF51182
2	Peptidyl-tRNA hydrolase II	Peptidyl-tRNA hydrolase II domain	IPR023476	IPR002833									SSF50814
2	Pancreatic hormones / neuropeptide F / pepti	Pancreatic hormone-like	IPR001955	IPR020392									PF06027	PF06047
2	no description	Orthogonal Bundle domain in ATP12	IPR023335										SSF47113
2	ORNITHINE AMINOTRANSFERASE	Ornithine aminotransferase	IPR010164										PF00505
2	Noc2	Nucleolar complex protein 2	IPR005343										SSF49879
2	NOP5NT	NOP5, N-terminal	IPR012974										SSF49493
2	TRANSMEMBRANE 9 SUPERFAMILY PROTEIN	Nonaspanin (TM9SF)	IPR004240										SSF48652
2	SOLCAR	Mitochondrial substrate/solute carrier	IPR018108										PTHR13636
2	Mitochondrial carrier	Mitochondrial carrier domain	IPR023395										PF05193
2	MCRS_N	Microspherule protein, N-terminal domain	IPR025999										PF05154
2	Composite domain of metallo-dependent hydrolases	Metal-dependent hydrolase, composite domain	IPR011059										PF04430
2	MFS	Major facilitator superfamily domain	IPR020846	IPR016196									PTHR12702	PTHR23249
2	RNA-BINDING PROTEIN LUC7-RELATED	LUC7-related	IPR004882										PF04032	PF04055
2	MALATE AND LACTATE DEHYDROGENASE	L-lactate/malate dehydrogenase	IPR001557										PF00562
2	LAMNOPPTDASE	Leucine aminopeptidase/peptidase B	IPR011356	IPR021121									PF04427	PS50835
2	HIT-like	HIT-like domain	IPR011146										TIGR01039
2	HMG_box	High mobility group box domain	IPR009071										PF00149
2	Heme-dependent peroxidases	Haem peroxidase	IPR010255	IPR002007									PF02889	SSF144122
2	GTP_cyclohydroI	GTP cyclohydrolase I domain	IPR001474	IPR020602									SSF52954	PF03071
2	TRANS-GOLGI PROTEIN GMX33	Golgi phosphoprotein 3	IPR008628										PF00004	PS00674
2	Globin-like	Globin-like	IPR009050										PS00189
2	GERANYLGERANYL TRANSFERASE TYPE II BETA SUBUNIT	Geranylgeranyl transferase type-2 subunit beta	IPR026873										PF02146	PTHR11085
2	Glyco_transf_7C	Galactosyltransferase, C-terminal domain	IPR027791										PF01599
2	GPCRRHODOPSN	G protein-coupled receptor, rhodopsin-like	IPR000276										PF01991
2	FRIZZLED	Frizzled/secreted frizzled-related protein	IPR020067	IPR015526									PF01920	PS51151
2	Fibronectin type III	Fibronectin, type III	IPR003961										PF01704
2	ANF_receptor	Extracellular ligand-binding receptor	IPR001828										PF01496	PTHR11629
2	XendoU	Endoribonuclease XendoU	IPR018998										PS00750
2	Dynein_heavy	Dynein heavy chain domain	IPR026983	IPR004273									PF00135	PS50275
2	SMAD	Dwarfin	IPR013790										PF03098
2	Swi5	DNA repair protein, Swi5	IPR010760	IPR004584									SSF64268	PF00400	SM00320
2	P30 DBC PROTEIN	DBC1/CARP1	IPR025224	IPR025954									PF00021	PF00150
2	Cyto_heme_lyase	Cytochrome c/c1 haem-lyase	IPR000511										PF01370
2	CLUSTERIN ASSOCIATED PROTEIN 1	Clusterin-associated protein-1	IPR019366										PTHR23089
2	CD36FAMILY	CD36 antigen	IPR002159										PF00056
2	CCAAT-Binding transcription Factor	CCAAT-binding transcription factor, subunit B	IPR001289										SM00512	PTHR11165
2	FAMILY NOT NAMED	Cation-transporting P-type ATPase	IPR001757										PTHR11101
2	CATIONIC AMINO ACID TRANSPORTER	Cationic amino acid transporter	IPR015606										PS00475
2	COesterase	Carboxylesterase, type B	IPR002018										PF00530
2	CALCIUM-ACTIVATED POTASSIUM CHANNEL SUBUNIT ALPHA-1	Calcium-activated potassium channel Slo	IPR024939										PF00664
2	no description	BTB/POZ fold	IPR011333										PR00118
2	Brix	Brix domain	IPR007109										SM00121
2	BolA-like	BolA protein	IPR002634										PF00578
2	ATP SYNTHASE MITOCHONDRIAL F1 COMPLEX ASSEMBLY FACTOR 2/ATP12 PROTEIN, MITOCHONDRIAL PRECURSOR	ATP12, ATPase F1F0-assembly protein	IPR011419										PF01051
2	AMINOTRANSFERASE CLASS III	Aminotransferase class-III	IPR005814										PTHR11782
2	Amidohydro_1	Amidohydrolase 1	IPR006680										PF00782
2	Phosphoglucomutase, first 3 domains	Alpha-D-phosphohexomutase, alpha/beta/alpha I/II/III	IPR005844	IPR016055									PF00176	PF01055	PS00129
2	AARP2CN	AARP2CN	IPR012948										PF00293
2	ATPases associated with a variety of cellula	AAA+ ATPase domain	IPR003593										PF00612	PS50096
1	ZASP-like motif	ZASP	IPR006643										PTHR10480
1	YTH	YTH domain	IPR007275										PTHR10046
1	Yos1	Yos1-like	IPR013880										PTHR10120:SF17
1	YjeF N-terminal domain-like	YjeF N-terminal domain	IPR004443										PTHR12526:SF22
1	YEATS	YEATS	IPR005033										PTHR10745
1	wnt	Wnt	IPR005817										PTHR24208:SF42
1	WAPL	Wings apart-like, metazoan/plants	IPR012502										PTHR10050
1	DUF2360	WASH complex, subunit CCDC53	IPR019309										PTHR10331
1	Vps53_N	Vps53-like, N-terminal	IPR007234										PF09728
1	Vps4_C	Vps4 oligomerisation, C-terminal	IPR015415										PTHR15913
1	Hypothetical protein YgiW	Viral OB-fold, YgiW	IPR005220										PTHR10285:SF6
1	ALPHA CATENIN	Vinculin/alpha-catenin	IPR006077										PF13325
1	F1F0 ATP synthase subunit C	V-ATPase proteolipid subunit C-like domain	IPR002379										PS00639
1	USP8_dimer	USP8 dimerisation domain	IPR015063										PTHR14304
1	URIDINE CYTIDINE KINASE	Uridine kinase-like protein	IPR026008										PF13012
1	PROTEIN UNC-13 HOMOLOG	Uncoordinated protein 13 (Unc-13)	IPR027080										PIRSF001467
1	WBS_methylT	Uncharacterised protein family, methyltransferase, Williams-Beuren syndrome	IPR022238										PTHR10501
1	UPF0197	Uncharacterised protein family UPF0197	IPR007915										PIRSF000239
1	UNCHARACTERIZED	Uncharacterised protein family UPF0197	IPR007915										PTHR16057
1	PLAC8	Uncharacterised protein family Cys-rich	IPR006461										PF12998
1	UCH_2_3	Ubiquitin carboxyl-terminal hydrolases family 2	IPR001394										PS51476
1	UBA-like	UBA-like	IPR009060										G3DSA:1.10.3240.10
1	U1 SMALL NUCLEAR RIBONUCLEOPROTEIN A/U2 SMALL NUCLEAR RIBONUCLEOPROTEIN B	U1 small nuclear ribonucleoprotein A/U2 small nuclear ribonucleoprotein B''	IPR024888										G3DSA:3.40.50.1000
1	Modified RING finger domain	U box domain	IPR003613										G3DSA:1.10.10.580
1	TRYPTOPHANYL-TRNA SYNTHETASE	Tryptophan-tRNA ligase	IPR002306										DUF3668
1	TRNA-DIHYDROURIDINE SYNTHASE	tRNA-dihydrouridine synthase	IPR001269										PTHR13600	SSF52080
1	GCD14	tRNA (adenine(58)-N(1))-methyltransferase catalytic subunit GCD14	IPR014816										PTHR13600
1	Trimeric LpxA-like enzymes	Trimeric LpxA-like	IPR011004										G3DSA:2.40.70.10
1	UNCHARACTERIZED	Transmembrane protein 194	IPR019358										PS01132
1	Translation proteins SH3-like domain	Translation protein SH3-like domain	IPR008991										PS00232
1	Tim10-like	Tim10/DDP family zinc finger	IPR004217										PS50038
1	THYROTROPIN-RELEASING HORMONE RECEPTOR	Thyrotropin-releasing hormone receptor	IPR002120										SSF56053
1	THIOREDOXIN REDUCTASE 1, 2	Thioredoxin/glutathione reductase selenoprotein	IPR006338										PS00047
1	THIOREDOXIN-RELATED	Thioredoxin	IPR005746										PS00298
1	Tetraspannin	Tetraspanin/Peripherin	IPR018499										SM00028
1	Tetraspanin	Tetraspanin, EC2 domain	IPR008952										PF10602
1	Terpenoid cyclases/Protein prenyltransferases	Terpenoid cyclases/protein prenyltransferase alpha-alpha toroid	IPR008930										PF10557	SM00884
1	T-CELL IMMUNOMODULATORY PROTEIN HOMOLOG	T-cell immunomodulatory protein	IPR024881										PF10152
1	TBP-binding	TAFII-230 TBP-binding	IPR009067										PF09724
1	SAC	Synaptojanin, N-terminal	IPR002013										PF09412
1	SYNBINDIN	Sybindin-like protein	IPR007233										PF09864
1	BAND 7 PROTEIN-RELATED	Stomatin	IPR001972										PF03953	SM00865
1	STEROL O-ACYLTRANSFERASE	Sterol O-acyltransferase, ACAT/DAG/ARE types	IPR014371										PS00646
1	SAM_2	Sterile alpha motif, type 2	IPR011510										PS01171
1	SUPPRESSION OF TUMORIGENICITY 7	ST7	IPR007311										PS00973
1	SRCR	SRCR domain	IPR001190										PS00765
1	SH3-domain	Src homology-3 domain	IPR001452										PS00297	PS01036
1	SRCR-like	Speract/scavenger receptor-related	IPR017448										PS50920
1	SPECTRNALPHA	Spectrin alpha chain, SH3 domain	IPR013315										PS00505
1	DUF914	Solute carrier family 35 member SLC35F1/F2/F6	IPR009262										PS00865
1	SNF2_N	SNF2-related	IPR000330										SSF50978
1	DUF2036	Sister chromatid cohesion protein Dcc1	IPR019128										G3DSA:2.60.200.30
1	Single hybrid motif	Single hybrid motif	IPR011053										PIRSF001213
1	SPC22	Signal peptidase 22kDa subunit	IPR007653										SSF53927
1	DUF1325	SGF29 tudor-like domain	IPR010750										PS01256	SSF75632
1	beta-Roll	Serralysin-like metalloprotease, C-terminal	IPR011049										G3DSA:3.10.110.10
1	Sec63	Sec63 domain	IPR004179										SSF53738
1	SECRETORY CARRIER-ASSOCIATED MEMBRANE PROTEIN (SCAMP)	SCAMP	IPR007273										G3DSA:3.40.50.720
1	Sas10_Utp3	Sas10/Utp3/C1D	IPR007146										SSF46894
1	S15/NS1 RNA-binding domain	S15/NS1, RNA-binding	IPR009068										SSF56327
1	MitMem_reg	Rpn11/EIF3F C-terminal domain	IPR024969										G3DSA:2.130.10.10
1	Rpr2	RNAse P, Rpr2/Rpp21 subunit	IPR007175										PTHR11670
1	Rhodanese	Rhodanese-like domain	IPR001763										SSF81296
1	RECOVERIN	Recoverin	IPR001125										G3DSA:3.30.590.10
1	Ran (Ras-related nuclear proteins) /TC4 subf	Ran GTPase	IPR002041										G3DSA:3.40.50.620
1	Radical_SAM	Radical SAM	IPR007197										G3DSA:2.40.50.150
1	PRP1_N	PRP1 splicing factor, N-terminal	IPR010491										PF08332
1	PPTA	Protein prenyltransferase, alpha subunit	IPR002088										PF00012	PR00301
1	PROTEIN PHOSPHATASE PP2A REGULATORY SUBUNIT B	Protein phosphatase 2A, regulatory subunit PR55	IPR000009										PF07679
1	SynMuv_product	Protein of unknown function DUF926	IPR009269										PF07883
1	UNCHARACTERIZED	Protein of unknown function DUF846, eukaryotic	IPR008564										G3DSA:3.30.40.10
1	DUF775	Protein of unknown function DUF775	IPR008493										PF00300
1	DUF1301	Protein of unknown function DUF1301, TMEM70	IPR009724										G3DSA:3.90.228.20
1	DUF1232	Protein of unknown function DUF1232	IPR010652										PS50293
1	WINS1, 2 PROTEIN	Protein Lines	IPR024875										SM00931
1	WGG	Pre-rRNA-processing protein TSR2	IPR019398										PF08069
1	Prenyltrans	Prenyltransferase/squalene oxidase	IPR001330										PF08127
1	BCAS2	Pre-mRNA-splicing factor SPF27	IPR008409										PS51271
1	Prefoldin_2	Prefoldin beta-like	IPR002777										SSF56601
1	BKCHANNELA	Potassium channel, calcium-activated, BK, alpha subunit	IPR003929										SSF53098
1	no description	Porin domain	IPR023614										SSF52833
1	polyprenyl_synt	Polyprenyl synthetase	IPR000092										G3DSA:3.30.310.10
1	VEFS-Box	Polycomb protein, VEFS-Box	IPR019135										G3DSA:1.10.490.20
1	PAP_central	Poly(A) polymerase, central domain	IPR007012										PF13499	G3DSA:1.10.238.10
1	PLC-like phosphodiesterases	PLC-like phosphodiesterase, TIM beta/alpha-barrel domain	IPR017946										G3DSA:1.25.10.10
1	no description	PITH domain	IPR010400										PF00675
1	PX domain	Phox homologous domain	IPR001683										PF00270
1	PRK	Phosphoribulokinase/uridine kinase	IPR006083										SSF90123
1	Pribosyltran	Phosphoribosyltransferase domain	IPR000836										PF07647
1	FAMILY NOT NAMED	Phospholipid-transporting P-type ATPase, subfamily IV	IPR006539										PTHR21013
1	Phosphoglyc_kinase	Phosphoglycerate kinase	IPR001576										G3DSA:3.30.710.10
1	P_GLUCOSE_ISOMERASE_1	Phosphoglucose isomerase, conserved site	IPR018189										G3DSA:2.170.150.10
1	Phosphofructokinase	Phosphofructokinase domain	IPR000023										SSF63411
1	PHFRCTKINASE	Phosphofructokinase	IPR022953										G3DSA:3.30.830.10
1	PEPCK_GTP	Phosphoenolpyruvate carboxykinase, GTP-utilising, conserved site	IPR018091										PTHR15341
1	PEPCK	Phosphoenolpyruvate carboxykinase, GTP-utilising	IPR008209										SSF46938
1	no description	Phosphoenolpyruvate carboxykinase, C-terminal	IPR013035										SSF51338
1	PHOSPHATE TRANSPORTER	Phosphate transporter	IPR001204										SSF51316
1	PET	PET domain	IPR010442										SSF51230
1	AHPC	Peroxiredoxin, AhpC-type	IPR024706										SSF51120
1	FKBP_C	Peptidyl-prolyl cis-trans isomerase, FKBP-type, domain	IPR001179										SSF64356
1	Cript	PDZ-binding protein, CRIPT	IPR019367										TIGR01772
1	Patched	Patched	IPR003392										PF06979
1	PAP_assoc	PAP/25A-associated	IPR002058										PF06461
1	P2X_receptor	P2X purinoreceptor	IPR001429										SSF50784
1	OXYSTEROL-BINDING PROTEIN-RELATED	Oxysterol-binding protein	IPR000648										G3DSA:1.20.1280.20
1	STT3	Oligosaccharyl transferase, STT3 subunit	IPR003674										SSF47060
1	NUCLEOTIDE-SUGAR TRANSMEMBRANE TRANSPORTER	Nucleotide-sugar transporter	IPR007271										SSF46458
1	NOSIC (NUC001) domain	NOSIC	IPR012976										SSF49562
1	NCD2	NAB co-repressor, domain	IPR006989										PTHR13019
1	ASC	Na+ channel, amiloride-sensitive	IPR001873										PF05603
1	HLH, helix-loop-helix DNA-binding domain	Myc-type, basic helix-loop-helix (bHLH) domain	IPR011598										SSF55307
1	Mob1_phocein	Mob1/phocein	IPR005301										PF05327
1	MITOCHONDRIAL IMPORT INNER MEMBRANE TRANSLOCASE SUBUNIT TIM8	Mitochondrial import inner membrane translocase subunit Tim8	IPR027144										PF05251
1	ShK toxin domain	Metridin-like ShK toxin	IPR003582										PTHR12787
1	UNCHARACTERIZED	Methyltransferase-related	IPR007823										PF05033
1	RADICAL SAM PROTEINS	Methylthiotransferase/radical SAM-type protein	IPR023970										PF04573
1	tRNA-synt_1g	Methionyl/Leucyl tRNA synthetase	IPR015413										PF04560	G3DSA:3.90.1110.10
1	MBOAT	Membrane bound O-acyl transferase, MBOAT	IPR004299										PF04421
1	no description	MD-2-related lipid-recognition domain	IPR003172										PTHR12745
1	MbeD_MobD	MbeD/MobD-like	IPR006983										PS50882
1	ACID CLUSTER PROTEIN 33	Maspardin	IPR026151										PTHR10687
1	Malectin	Malectin	IPR021720										PTHR10231
1	ATP DEPENDENT LON PROTEASE FAMILY MEMBER	Lon protease	IPR027065										PTHR11977
1	FAMILY NOT NAMED	Kinesin-like protein	IPR027640										PR00328	PF00025
1	Kinase associated domain 1, KA1	Kinase associated domain 1 (KA1)	IPR001772										SM00178
1	K homology RNA-binding domain	K Homology domain	IPR004087										SM00612
1	JmjC	JmjC domain	IPR003347										SM00735
1	Innexin	Innexin	IPR000990										SM00156
1	ING	Inhibitor of growth protein, N-terminal	IPR024610										PTHR18914
1	HYDROXYACYLGLUTATHIONE HYDROLASE	Hydroxyacylglutathione hydrolase	IPR017782										PF02878
1	HlyIII	Hly-III-related	IPR004254										PTHR10438
1	HEMOLYSIN_CALCIUM	Hemolysin-type calcium-binding conserved site	IPR018511										SM00803
1	HemolysinCabind	Haemolysin-type calcium-binding repeat	IPR001343										PTHR10766	PF02990
1	no description	HAD-like domain	IPR023214										SM00569
1	G-alpha	Guanine nucleotide binding protein (G-protein), alpha subunit	IPR001019										PF03144
1	Gtr1_RagA	Gtr1/RagA G protein	IPR006762										PF03143
1	Granulin	Granulin	IPR000118										PTHR11588:SF13
1	PGAP1	GPI inositol-deacylase PGAP1-like	IPR012908										PS01082
1	glycine rich nucleic binding domain	G-patch domain	IPR000467										SSF49265	PF00041
1	GLYCYL-TRNA SYNTHETASE/DNA POLYMERASE SUBUNIT GAMMA-2	Glycyl-tRNA synthetase/DNA polymerase subunit gamma-2	IPR027031										PR01449
1	ELFV_dehydrog	Glutamate/phenylalanine/leucine/valine dehydrogenase, C-terminal	IPR006096										PR00888
1	GHMP_kinases_C	GHMP kinase, C-terminal domain	IPR013750										SSF52490	SM00864
1	Sugar_tr	General substrate transporter	IPR005828										PF01556
1	GDI	GDP dissociation inhibitor	IPR018203										PF01576
1	no description	Galactose oxidase, beta-propeller	IPR015916										PF01583
1	Protein present in Fab1, YOTB, Vac1, and EEA	FYVE zinc finger	IPR000306										PF01981
1	FoP_duplication	Friend of PRMT1 duplication	IPR025715										PTHR11214	PF01762
1	FILAMIN_REPEAT	Filamin/ABP280 repeat-like	IPR017868										PF01712
1	FAR1	FAR1 DNA binding domain	IPR004330										PF01656
1	SUN-COR STEROID HORMONE RECEPTOR CO-REPRESSOR	Exosome-associated factor Rrp47/DNA strand repair C1D	IPR011082										PS00690
1	AP ENDONUCLEASE	Exodeoxyribonuclease III xth	IPR004808										PR01162
1	SEC15	Exocyst complex subunit Sec15-like	IPR007225										SSF48592	PTHR11353
1	Porin_3	Eukaryotic porin/Tom40	IPR027246										SSF81333
1	ETSDOMAIN	Ets domain	IPR000418										PR00103
1	ERLUMENR	ER lumen protein retaining receptor	IPR000133										PF00587	PF01409
1	EH	EPS15 homology (EH)	IPR000261										PF13520
1	ENOLASE	Enolase	IPR000941										PF00014
1	ENDOPLASMIN	Endoplasmin	IPR015566										PR01609	PF01130
1	ERO1-like	Endoplasmic reticulum oxidoreductin 1	IPR007266										PS50879
1	ELM2	ELM2 domain	IPR000949										PF00383
1	ASX_HYDROXYL	EGF-type aspartate/asparagine hydroxylation site	IPR000152										PTHR24243:SF0
1	Calcium-binding EGF-like domain	EGF-like calcium-binding domain	IPR001881										SM00414	PR00620
1	DSPc	Dual specificity phosphatase, catalytic domain	IPR000340										PTHR10264
1	DSHCT	DSH, C-terminal	IPR012961										PTHR11759
1	DUF4205	Domain of unknown function DUF4205	IPR025257										SM00249
1	DUF4061	Domain of unknown function DUF4061	IPR025271										SM00309
1	DUF3668	Domain of unknown function DUF3668	IPR022136										PR00623	PTHR10484
1	DUF1907	Domain of unknown function DUF1907	IPR015021										PD006584
1	DUF1794	Domain of unknown function DUF1794	IPR014878										PF00773
1	DUF1086	Domain of unknown function DUF1086	IPR009462										SM00179
1	DPM3	Dolichol-phosphate mannosyltransferase subunit 3	IPR013174										PS50199
1	PROKARYOTIC DNA TOPOISOMERASE	DNA topoisomerase, type IA	IPR000380										PTHR11817	PR01050
1	DIX	DIX domain	IPR001158										PS51463	PTHR11469
1	UPP_SYNTHASE	Di-trans-poly-cis-decaprenylcistransferase-like, conserved site	IPR018520										PF00038	PTHR23239
1	SEGMENT POLARITY PROTEIN DISHEVELLED	Dishevelled-related protein	IPR015506										PS51194	PF00271
1	DER1-LIKE PROTEIN, DERLIN	Derlin	IPR007599										PR00625	PS50076
1	dNK	Deoxynucleoside kinase	IPR002624										PF00995
1	DEHYDRODOLICHYL DIPHOSPHATE SYNTHASE	Decaprenyl diphosphate synthase-like	IPR001441										MF_00145
1	Cytidine deaminase-like	Cytidine deaminase-like	IPR016193										PF01400
1	MliC	C-type lysozyme, inhibitor	IPR018660										PF01221	SSF54648
1	P21-Rho-binding domain	CRIB domain	IPR000095										PTHR11904
1	no description	Co-chaperone HscB, C-terminal oligomerisation domain	IPR009073										PF00353
1	CbiA	CobQ/CobB/MinD/ParA nucleotide binding domain	IPR002586										PF00432
1	dCMP_cyt_deam_1	CMP/dCMP deaminase, zinc-binding	IPR002125										PF01230
1	Spindle_Spc25	Chromosome segregation protein Spc25	IPR013255										PS50203
1	CHOLINE/ETHANOALAMINE KINASE	Choline/Ethanolamine kinase	IPR026712										PTHR12632	SM00521
1	CDC37-RELATED	Cdc37	IPR004918										SSF52087	PF00650
1	UPAR_LY6	CD59 antigen	IPR001526										PF07714
1	PR-1-like	CAP domain	IPR014044										PF00254
1	CAMPKINASE	cAMP/cGMP-dependent protein kinase	IPR002373										PF00535
1	Lipocalins	Calycin-like	IPR011038										PS50115
1	CAAX PRENYL PROTEASE 1	CAAX prenyl protease 1	IPR027057										PF00675
1	Biotin_lipoyl	Biotin/lipoyl attachment	IPR000089										PF01048
1	no description	Beta2-adaptin/TBP, C-terminal domain	IPR012295										PF00343
1	B14GALTRFASE	Beta-1,4-galactosyltransferase	IPR003859										PR00892
1	BCIP	BCP1 family	IPR025602										PTHR11627
1	no description	ATP-NAD kinase, PpnK-type, all-beta	IPR017437										PF00069
1	no description	Aspartic peptidase	IPR021109										PF01265
1	ARFGAP	Arf GTPase activating protein	IPR001164										SM00443
1	Class II aaRS ABD-related	Anticodon-binding	IPR004154										PR00124
1	Anoctamin	Anoctamin/TMEM 16	IPR007632										PF00627
1	ALPHA-1,3-MANNOSYLTRANSFERASE	Alpha-1,3/1,6-mannosyltransferase ALG2	IPR027054										PIRSF000868	PR00305
1	CYSTEINE-RICH SECRETORY PROTEIN-RELATED	Allergen V5/Tpx-1-related	IPR001283										PR00237
1	AhpC-TSA	Alkyl hydroperoxide reductase subunit C/ Thiol specific antioxidant	IPR000866										PS50031
1	APS_kinase	Adenylylsulphate kinase	IPR002891										PTHR11588	PR01161
1	no description	Adenylyl cyclase class-3/4/guanylyl cyclase	IPR001054										SSF52743
1	6-phosphogluconate dehydrogenase C-terminal domain-like	6-phosphogluconate dehydrogenase, C-terminal-like	IPR008927										SSF53784
1	LIPOYL	2-oxo acid dehydrogenase, lipoyl-binding site	IPR003016										PF00031
1	RPN7	26S proteasome, regulatory subunit Rpn7	IPR019585										PTHR11871
ESP were firstly conceptually translated and inferred from the coding domains of transcriptomic sequences. Domain analyis of ESP was then carried out using InterProscan (Coles GC et al, 2000)
