# Supplementary material for: Transcriptome Profiles of the Protoscoleces of Echinococcus granulosus Reveal that Excretory-Secretory Products Are Essential to Metabolic Adaptation
Source: PLoS Negl Trop Dis. 2014 Dec 11;8(12):e3392. doi: 10.1371/journal.pntd.0003392 (PMC4263413; doi:10.1371/journal.pntd.0003392)
Supplement: S4 Table — Domains associated with carbohydrate metabolism in the ESP. (XLSX) [file pntd.0003392.s009.xlsx]

## Sheet: Sheet1
Table S4 Domains associated with carbohydrate metabolism in the ESP
Domain Description	InterProID	Accession Number	Unigenes
Protein kinase domain	3	4	17
Nucleoside diphosphate kinase	5	6	16
Glycoside hydrolase	5	9	14
NAD(P)-binding domain	1	1	13
Pyridoxal phosphate-dependent transferase	4	2	10
Glycosyl transferase, family	5	5	9
Pyruvate/Phosphoenolpyruvate kinase-like domain	5	4	8
Glyceraldehyde/Erythrose phosphate dehydrogenase family	2	2	8
Glutamine synthetase	5	5	7
Protein-tyrosine sulfotransferase	5	3	6
Lactate dehydrogenase/glycoside hydrolase	3	3	6
Phosphoglucose isomerase	2	1	5
Beta-lactamase/transpeptidase-like	4	4	5
NADH dehydrogenase ubiquinone Fe-S protein 4, mitochondrial	2	2	4
Malate dehydrogenase	2	1	4
Insulin-like	4	4	4
Aldolase-type TIM barrel	1	2	4
Aconitase/3-isopropylmalate dehydratase large subunit	4	4	4
PNP/MTAP phosphorylase	1	1	3
NUDIX hydrolase domain-like	3	3	3
NAD-dependent epimerase/dehydratase	1	2	3
Fructose-bisphosphate aldolase, class-I	1	1	3
Flavinator of succinate dehydrogenase	1	1	3
Aminoacyl-tRNA synthetase, class II	2	2	3
Amino acid/polyamine transporter I	1	1	3
UTP--glucose-1-phosphate uridylyltransferase	2	2	2
UDP-glucose/GDP-mannose dehydrogenase, dimerisation	1	2	2
Purine nucleoside phosphorylase	1	1	2
Phosphoglycerate mutase 1	2	2	2
Phosphoesterase domain	1	1	2
Peptidyl-tRNA hydrolase II domain	2	1	2
Pancreatic hormone-like	2	2	2
Metal-dependent hydrolase, composite domain	1	1	2
Geranylgeranyl transferase type-2 subunit beta	1	2	2
Galactosyltransferase, C-terminal domain	1	1	2
Cationic amino acid transporter	1	1	2
Carboxylesterase, type B	1	1	2
Aminotransferase class-III	1	1	2
Amidohydrolase 1	1	1	2
Alpha-D-phosphohexomutase	2	3	2
Uridine kinase-like protein	1	1	1
Solute carrier family 35 member SLC35F1/F2/F6	1	1	1
Protein phosphatase 2A, regulatory subunit PR55	1	1	1
Polyprenyl synthetase	1	1	1
Phosphoribulokinase/uridine kinase	1	1	1
Phosphoribosyltransferase domain	1	1	1
Phospholipid-transporting P-type ATPase, subfamily IV	1	1	1
Phosphoglycerate kinase	1	1	1
Phosphoglucose isomerase, conserved site	1	1	1
Phosphofructokinase	2	2	2
Phosphoenolpyruvate carboxykinase	3	3	3
Phosphate transporter	1	1	1
Peptidyl-prolyl cis-trans isomerase, FKBP-type, domain	1	1	1
Hydroxyacylglutathione hydrolase	1	1	1
Guanine nucleotide binding protein (G-protein), alpha subunit	1	1	1
Glutamate dehydrogenase	1	1	1
Galactose oxidase, beta-propeller	1	1	1
Enolase	1	1	1
Dual specificity phosphatase, catalytic domain	1	1	1
Dolichol-phosphate mannosyltransferase subunit 3	1	1	1
Di-trans-poly-cis-decaprenylcistransferase-like	1	2	1
Choline/Ethanolamine kinase	1	2	1
Beta-1,4-galactosyltransferase	1	1	1
Alpha-1,3/1,6-mannosyltransferase ALG2	1	2	1
Adenylylsulphate kinase	1	2	1
6-phosphogluconate dehydrogenase	1	1	1
2-oxo acid dehydrogenase, lipoyl-binding site	1	1	1
