# Supplementary material for: Transcriptome Profiles of the Protoscoleces of Echinococcus granulosus Reveal that Excretory-Secretory Products Are Essential to Metabolic Adaptation
Source: PLoS Negl Trop Dis. 2014 Dec 11;8(12):e3392. doi: 10.1371/journal.pntd.0003392 (PMC4263413; doi:10.1371/journal.pntd.0003392)
Supplement: S5 Table — Domains related to post-translational modification, protein turnover, and chaperones in the ESPs. (XLSX) [file pntd.0003392.s010.xlsx]

## Sheet: Sheet1
Table S5 Domains related to post-translational modification, protein turnover, and chaperones in the ESPs
	AccNumber	Short name	Location Value	location_type	InterProID	Domain	No. of Unigenes
	PF00582	Usp	2.6e-26	T	IPR006016	UspA	1
	PF08969	USP8_dimer	2.5e-06	T	IPR015063	USP8 dimerisation domain	1
	PR01438	UNVRSLSTRESS	1.3e-16	T	IPR006015	Universal stress protein A	2
	SSF49493	HSP40/DnaJ peptide-binding domain	3.8e-23	T	IPR008971	HSP40/DnaJ peptide-binding	3
	PR00775	HEATSHOCK90	2.7e-24	T	IPR020575	Heat shock protein Hsp90, N-terminal	2
	PS00298	HSP90	NA	T	IPR019805	Heat shock protein Hsp90, conserved site	1
	PIRSF002583, PF00183, PTHR11528, MF_00505	HEAT SHOCK PROTEIN 90	6.9e-186	T	IPR001404	Heat shock protein Hsp90 family	4
	PS00297, PS00329, PS01036	HSP70_1	NA	T	IPR018181	Heat shock protein 70, conserved site	4
	PF00012, PR00301	HSP70	2e-183	T	IPR013126	Heat shock protein 70 family	7
	SM00727	Heat shock chaperonin-binding motif.	1.4e-10	T	IPR006636	Heat shock chaperonin-binding	3
	PF00353	Hemolysin Ca binding repeat	0.014	T	IPR001343	Haemolysin-type calcium-binding repeat	1
	PF03098, PS50292	An_peroxidase	1.4e-17	T	IPR002007	Haem peroxidase, animal	1
	SSF48113	Heme-dependent peroxidases	1.2e-27	T	IPR010255	Haem peroxidase	1
	SSF52029, PF11875	GroEL apical domain-like	3.2e-56	T	IPR027409	GroEL-like apical domain	7
	PS00636, PF00226, SM00271, SSF46565, PS50076, PR00625	DNAJ_1	NA	T	IPR018253	DnaJ domain, conserved site	3
	PF07743	HSCB_C	1.6e-05	T	IPR009073	Co-chaperone HscB, C-terminal oligomerisation domain	1
	PS00750, PS00995, PS00751,	TCP1_1	NA	T	IPR002194	Chaperonin TCP-1, conserved site	3
	PF00118, PTHR11353, SSF48592	Cpn60_TCP1	1.7e-140	T	IPR002423	Chaperonin Cpn60/TCP-1	5
	PR00304	TCOMPLEXTCP1	4.5e-30	T	IPR017998	Chaperone tailless complex polypeptide 1 (TCP-1)	3
	PF01556	CTDII	2.6e-19	T	IPR002939	Chaperone DnaJ, C-terminal	3
