# Supplementary material for: Transcriptome Profiles of the Protoscoleces of Echinococcus granulosus Reveal that Excretory-Secretory Products Are Essential to Metabolic Adaptation
Source: PLoS Negl Trop Dis. 2014 Dec 11;8(12):e3392. doi: 10.1371/journal.pntd.0003392 (PMC4263413; doi:10.1371/journal.pntd.0003392)
Supplement: S6 Table — Domains of the proteases and protease inhibitors in the ESPs. (XLSX) [file pntd.0003392.s011.xlsx]

## Sheet: Sheet1
Table S6 Domains of proteases and protease inhibitors in the ESPs
	AccNumber	shortName	location_value	location_type	InterProID	Domain	No. of Unigenes
	SSF52743	Subtilisin-like	3.2e-14	T	IPR000209	Peptidase S8/S53 domain	2
	PTHR10795	PROPROTEIN CONVERTASE SUBTILISIN/KEXIN	9.5e-47	T	IPR015500	Peptidase S8, subtilisin-related	2
	PF05362	Lon_C	1.9e-11	T	IPR008269	Peptidase S16, Lon C-terminal	1
	PF00450	Peptidase_S10	2.8e-34	T	IPR001563	Peptidase S10, serine carboxypeptidase	1
	PF00883, PS00631	Peptidase_M17	1.7e-18	T	IPR000819	Peptidase M17, leucyl aminopeptidase, C-terminal	1
	PS00143	INSULINASE	NA	T	IPR001431	Peptidase M16, zinc-binding site	1
	PF00675	Peptidase_M16	1.3e-23	T	IPR011765	Peptidase M16, N-terminal	4
	PF05193	Peptidase_M16_C	2.6e-11	T	IPR007863	Peptidase M16, C-terminal domain	2
	G3DSA:3.30.830.10	no description	4.9e-23	T	IPR011237	Peptidase M16 domain	8
	PF01400	Astacin	2.3e-08	T	IPR001506	Peptidase M12A, astacin	2
	PF02902	Peptidase_C48	7.4e-06	T	IPR003653	Peptidase C48, SUMO/Sentrin/Ubl1	1
	PS50203, PF00648	CALPAIN_CAT	13.915	T	IPR001300	Peptidase C2, calpain, catalytic domain	1
	PF08127	Propeptide_C1	6e-10	T	IPR012599	Peptidase C1A, propeptide	1
	PF00112, SM00645	Papain family cysteine protease	1.7e-19	T	IPR000668	Peptidase C1A, papain C-terminal	3
	PTHR12411	CYSTEINE PROTEASE FAMILY C1-RELATED	2.6e-21	T	IPR013128	Peptidase C1A, papain	2
	PS00973	UCH_2_2	NA	T	IPR018200	Peptidase C19, ubiquitin carboxyl-terminal hydrolase 2	1
	PTHR13683, PF00026	ASPARTYL PROTEASES	1.2e-10	T	IPR001461	Peptidase A1	1
	PF00227	Proteasome	8.5e-54	T	IPR001353	Proteasome, subunit alpha/beta	4
	PS00854	PROTEASOME_B_1	NA	T	IPR016050	Proteasome, beta-type subunit, conserved site	1
	PF10584, PS00388, SM00948	Proteasome_A_N	2.5e-14	T	IPR000426	Proteasome, alpha-subunit, N-terminal domain	3
	PIRSF001213	Proteasome endopeptidase complex, beta subunit	1.4e-94	T	IPR016295	Proteasome endopeptidase complex, beta subunit	1
	PS51476	PROTEASOME_B_2	40.464	T	IPR023333	Proteasome B-type subunit	5
	PS51475	PROTEASOME_A_2	57.747	T	IPR023332	Proteasome A-type subunit	1
	PF08246, SM00848	Inhibitor_I29, cathepsin propeptide inhibitor domian	3.4e-11	T	IPR013201	Proteinase inhibitor I29, cathepsin propeptide	1
	PF00031	Cystatin	0.00027	T	IPR000010	Proteinase inhibitor I25, cystatin	1
	PF00014	Kunitz_BPTI	0.00024	T	IPR002223	Proteinase inhibitor I2, Kunitz metazoa	2
	PF02535	Zip	5.5e-10	T	IPR003689	Zinc/iron permease	3
	PS00639	THIOL_PROTEASE_HIS	NA	T	IPR025660	Cysteine peptidase, histidine active site	2
	PS00139	THIOL_PROTEASE_CYS	NA	T	IPR000169	Cysteine peptidase, cysteine active site	1
	PS00640	THIOL_PROTEASE_ASN	NA	T	IPR025661	Cysteine peptidase, asparagine active site	1
	PTHR13600	LEUCINE CARBOXYL METHYLTRANSFERASE	5.2e-24	T	IPR021121	Leucine carboxyl methyltransferase, eukaryotic	1
	PR00481	LAMNOPPTDASE	2e-12	T	IPR011356	Leucine aminopeptidase/peptidase B	1
	SSF51120	beta-Roll	4.8e-11	T	IPR011049	Serralysin-like metalloprotease, C-terminal	1
	PTHR10046	ATP DEPENDENT LON PROTEASE FAMILY MEMBER	3e-11	T	IPR027065	Lon protease	1
	SSF50630	Acid proteases	3.4e-09	T	IPR021109	Aspartic peptidase	1
	PF09864	MliC	6.8e-15	T	IPR018660	C-type lysozyme, inhibitor	1
	SSF63411	LuxS/MPP-like metallohydrolase	6.8e-18	T	IPR011249	Metalloenzyme, LuxS/M16 peptidase-like	7
