# Supplementary material for: Transcriptome Profiles of the Protoscoleces of Echinococcus granulosus Reveal that Excretory-Secretory Products Are Essential to Metabolic Adaptation
Source: PLoS Negl Trop Dis. 2014 Dec 11;8(12):e3392. doi: 10.1371/journal.pntd.0003392 (PMC4263413; doi:10.1371/journal.pntd.0003392)
Supplement: S7 Table — Overview of the KEGG pathways involved in the predicted ESPs. (XLSX) [file pntd.0003392.s012.xlsx]

## Sheet: PATHWAY
	Table S7 Overview of KEGG pathways involved in the predicted ESPs
Category	Term	Pathway database	Pathway Id	Sample number	Background number	P-Value	Corrected P-Value
	Huntington disease	PANTHER	P00029	39	41	2.30545e-34	9.29095e-32
Cellular Processes/Transport and catabolism	Phagosome	KEGG PATHWAY	cel04145	37	55	2.52919e-21	5.09631e-19
Metabolism of proteins	Protein folding	Reactome		22	23	6.32239e-21	8.49308e-19
Metabolism of proteins/Protein folding	Chaperonin-mediated protein folding	Reactome		16	19	1.57322e-13	1.58502e-11
	Cytoskeletal regulation by Rho GTPase	PANTHER	P00016	15	18	1.06657e-12	7.16382e-11
	Prefoldin mediated transfer of substrate to CCT/TriC	Reactome		15	18	1.06657e-12	7.16382e-11
	Cooperation of Prefoldin and TriC/CCT in actin and tubulin folding	Reactome		14	18	3.77563e-11	2.17369e-09
Metabolism/Metabolism of carbohydrates	Glucose metabolism	Reactome		18	30	2.62682e-10	1.32326e-08
Metabolism/Carbohydrate metabolism	Pentose phosphate pathway	KEGG PATHWAY	cel00030	13	18	9.40706e-10	4.21227e-08
Metabolism of proteins/Protein folding	Post-chaperonin tubulin folding pathway	Reactome		8	9	1.28054e-08	5.16059e-07
	Formation of tubulin folding intermediates by CCT/TriC	Reactome		9	11	1.64143e-08	6.01359e-07
Metabolism/Carbohydrate metabolism	Glycolysis / Gluconeogenesis	KEGG PATHWAY	cel00010	19	40	2.61899e-08	8.79543e-07
Metabolism/Carbohydrate metabolism	Gluconeogenesis	Reactome		12	19	4.87006e-08	1.50972e-06
Metabolism/Carbohydrate metabolism	Glycolysis	Reactome		7	8	9.66211e-08	2.59589e-06
	Heterotrimeric G-protein signaling pathway-Gi alpha and Gs alpha mediated pathway	PANTHER	P00026	7	8	9.66211e-08	2.59589e-06
	Parkinson disease	PANTHER	P00049	15	31	3.75554e-07	9.45926e-06
Metabolism/Global and overview maps	Carbon metabolism	KEGG PATHWAY	cel01200	24	78	1.49839e-05	0.000355208
Metabolism of proteins	Metabolism of proteins	Reactome		64	293	1.75006e-05	0.000391818
Metabolism of proteins/Unfolded Protein Response	Activation of Chaperones by ATF6-alpha	Reactome		5	7	3.40853e-05	0.000722968
	Activation of Chaperone Genes by ATF6-alpha	Reactome		4	5	4.14021e-05	0.000834252
Environmental Information Processing/Signal transduction	Calcium signaling pathway	KEGG PATHWAY	cel04020	13	37	0.000157277	0.00301821
Metabolism of proteins	Mitochondrial Protein Import	Reactome		9	22	0.000237829	0.00435659
Metabolism/Carbohydrate metabolism	Starch and sucrose metabolism	KEGG PATHWAY	cel00500	10	26	0.00025294	0.00443195
	mRNA Splicing - Minor Pathway	Reactome		13	39	0.000299899	0.0050358
	N-glycan trimming in the ER and Calnexin/Calreticulin cycle	Reactome		6	13	0.000599163	0.0096585
Genetic Information Processing/Transcription	Spliceosome	KEGG PATHWAY	cel03040	25	103	0.000786488	0.0121906
	Apoptosis signaling pathway	PANTHER	P00006	7	18	0.00121963	0.0182041
Immune System/Innate Immune System	RIG-I/MDA5 mediated induction of IFN-alpha/beta pathways	Reactome		3	5	0.00139376	0.0193684
	Negative regulators of RIG-I/MDA5 signaling	Reactome		3	5	0.00139376	0.0193684
Metabolism/Global and overview maps	Biosynthesis of amino acids	KEGG PATHWAY	cel01230	17	65	0.00158501	0.0212919
Metabolism	Metabolism of carbohydrates	Reactome		19	76	0.0017726	0.0226766
Metabolism/Carbohydrate metabolism	Fructose and mannose metabolism	KEGG PATHWAY	cel00051	8	23	0.00180062	0.0226766
Metabolism/Carbohydrate metabolism	Amino sugar and nucleotide sugar metabolism	KEGG PATHWAY	cel00520	10	32	0.00197421	0.0241093
	Calnexin/calreticulin cycle	Reactome		5	12	0.00247353	0.0293186
Gene Expression/Regulatory RNA pathways	MicroRNA (miRNA) Biogenesis	Reactome		6	16	0.00277581	0.0310737
Gene Expression	Regulatory RNA pathways	Reactome		6	16	0.00277581	0.0310737
	Activation of Rac	Reactome		3	6	0.00373939	0.0367554
Immune System/Cytokine Signaling in Immune system	Interferon Signaling	Reactome		3	6	0.00373939	0.0367554
Signal Transduction/Signaling by TGF-beta Receptor Complex	TGF-beta receptor signaling activates SMADs	Reactome		3	6	0.00373939	0.0367554
	Downregulation of TGF-beta receptor signaling	Reactome		3	6	0.00373939	0.0367554
	Adenine and hypoxanthine salvage pathway	PANTHER	P02723	3	6	0.00373939	0.0367554
Hemostasis/Platelet activation. signaling and aggregation	Response to elevated platelet cytosolic Ca2+	Reactome		7	22	0.0054588	0.0511604
	Platelet degranulation	Reactome		7	22	0.0054588	0.0511604
	Glycogen synthesis	Reactome		3	7	0.00780779	0.068403
	Folding of actin by CCT/TriC	Reactome		3	7	0.00780779	0.068403
	Association of TriC/CCT with target proteins during biosynthesis	Reactome		3	7	0.00780779	0.068403
Developmental Biology/Axon guidance	Signaling by Robo receptor	Reactome		4	11	0.00953294	0.0817399
Gene Expression/Processing of Capped Intron-Containing Pre-mRNA	mRNA Splicing	Reactome		19	88	0.0104617	0.084143
Gene Expression	Processing of Capped Intron-Containing Pre-mRNA	Reactome		19	88	0.0104617	0.084143
	mRNA Splicing - Major Pathway	Reactome		19	88	0.0104617	0.084143
Apoptosis	Apoptosis	Reactome		10	39	0.0106484	0.084143
Metabolism/Carbohydrate metabolism	Galactose metabolism	KEGG PATHWAY	cel00052	4	12	0.0145754	0.112959
	Downregulation of SMAD2/3:SMAD4 transcriptional activity	Reactome		2	5	0.0190533	0.121881
	Glutamine glutamate conversion	PANTHER	P02745	2	5	0.0190533	0.121881
	G alpha (s) signalling events	Reactome		2	5	0.0190533	0.121881
	Astrocytic Glutamate-Glutamine Uptake And Metabolism	Reactome		2	5	0.0190533	0.121881
	Adenylate cyclase inhibitory pathway	Reactome		2	5	0.0190533	0.121881
	Inhibition of adenylate cyclase pathway	Reactome		2	5	0.0190533	0.121881
	Activation of GABAB receptors	Reactome		2	5	0.0190533	0.121881
	Role of Abl in Robo-Slit signaling	Reactome		2	5	0.0190533	0.121881
	N-glycan trimming and elongation in the cis-Golgi	Reactome		2	5	0.0190533	0.121881
Neuronal System/Transmission across Chemical Synapses	Neurotransmitter uptake and Metabolism In Glial Cells	Reactome		2	5	0.0190533	0.121881
Metabolism/Integration of energy metabolism	ChREBP activates metabolic gene expression	Reactome		2	5	0.0190533	0.121881
	Purine salvage	Reactome		3	9	0.0225493	0.14199
Apoptosis/Regulation of Apoptosis	Regulation of activated PAK-2p34 by proteasome mediated degradation	Reactome		8	33	0.0248431	0.154027
Environmental Information Processing/Signal transduction	Phosphatidylinositol signaling system	KEGG PATHWAY	cel04070	6	23	0.0257379	0.157157
Metabolism/Carbohydrate metabolism	Pyruvate metabolism	KEGG PATHWAY	cel00620	6	24	0.0322831	0.194181
Gene Expression/tRNA Aminoacylation	Cytosolic tRNA aminoacylation	Reactome		3	10	0.0336936	0.199684
Developmental Biology/Regulation of beta-cell development	Regulation of gene expression in beta cells	Reactome		2	6	0.0343672	0.200725
Apoptosis	Regulation of Apoptosis	Reactome		8	36	0.0421546	0.241341
	mRNA Processing	Reactome		19	101	0.0425191	0.241341
	Cross-presentation of soluble exogenous antigens (endosomes)	Reactome		7	31	0.0454684	0.254497
Immune System/Adaptive Immune System	MHC class II antigen presentation	Reactome		3	11	0.0474997	0.257383
Metabolism of proteins/Translation	Eukaryotic Translation Elongation	Reactome		15	78	0.0491845	0.257383
	Peptide chain elongation	Reactome		15	78	0.0491845	0.257383
	Purine catabolism	Reactome		2	7	0.0542868	0.257383
Signal Transduction/Signaling by EGFR	EGFR interacts with phospholipase C-gamma	Reactome		2	7	0.0542868	0.257383
	GABA receptor activation	Reactome		2	7	0.0542868	0.257383
	GABA B receptor activation	Reactome		2	7	0.0542868	0.257383
Signal Transduction/Signaling by ERBB2	PLCG1 events in ERBB2 signaling	Reactome		2	7	0.0542868	0.257383
Signal Transduction	DAG and IP3 signaling	Reactome		2	7	0.0542868	0.257383
Metabolism/Metabolism of cofactors and vitamins	Nicotinate and nicotinamide metabolism	KEGG PATHWAY	cel00760	2	7	0.0542868	0.257383
Transmembrane transport of small molecules	Aquaporin-mediated transport	Reactome		2	7	0.0542868	0.257383
Cell-Cell communication/Cell junction organization	Cell-extracellular matrix interactions	Reactome		2	7	0.0542868	0.257383
	PLC-gamma1 signalling	Reactome		2	7	0.0542868	0.257383
Gene Expression	Nonsense-Mediated Decay	Reactome		17	92	0.0578203	0.267834
Gene Expression/Nonsense-Mediated Decay	Nonsense Mediated Decay Enhanced by the Exon Junction Complex	Reactome		17	92	0.0578203	0.267834
	CDK-mediated phosphorylation and removal of Cdc6	Reactome		7	33	0.0630952	0.285701
	Orc1 removal from chromatin	Reactome		7	33	0.0630952	0.285701
	Formation of transcription-coupled NER (TC-NER) repair complex	Reactome		3	12	0.0639618	0.286407
Metabolism of proteins/Post-translational protein modification	Asparagine N-linked glycosylation	Reactome		10	51	0.0687446	0.30444
	Antigen processing: Ubiquitination & Proteasome degradation	Reactome		7	34	0.0733027	0.321098
Cell-Cell communication	Cell junction organization	Reactome		2	8	0.0784696	0.336418
	Recycling of eIF2:GDP	Reactome		2	8	0.0784696	0.336418
	Ubiquitin-dependent degradation of Cyclin D1	Reactome		7	35	0.0844503	0.350985
	Ubiquitin-dependent degradation of Cyclin D	Reactome		7	35	0.0844503	0.350985
Signal Transduction	Signaling by Wnt	Reactome		11	59	0.0853512	0.350985
Signal Transduction/Signaling by Wnt	WNT ligand biogenesis and trafficking	Reactome		11	59	0.0853512	0.350985
Genetic Information Processing/Folding. sorting and degradation	Protein processing in endoplasmic reticulum	KEGG PATHWAY	cel04141	21	123	0.0887584	0.359791
Metabolism/Carbohydrate metabolism	Glyoxylate and dicarboxylate metabolism	KEGG PATHWAY	cel00630	5	24	0.0892781	0.359791
Genetic Information Processing/Translation	mRNA surveillance pathway	KEGG PATHWAY	cel03015	11	60	0.0944071	0.376694
Immune System	Cytokine Signaling in Immune system	Reactome		4	19	0.0974853	0.385163
	Phospholipase C-mediated cascade	Reactome		2	9	0.10643	0.408488
	Dopamine receptor mediated signaling pathway	PANTHER	P05912	2	9	0.10643	0.408488
Cell-Cell communication	Cell-Cell communication	Reactome		2	9	0.10643	0.408488
Metabolism/Glycan biosynthesis and metabolism	N-Glycan biosynthesis	KEGG PATHWAY	cel00510	6	31	0.108376	0.412034
Gene Expression/Nonsense-Mediated Decay	Nonsense Mediated Decay Independent of the Exon Junction Complex	Reactome		14	81	0.113348	0.426909
Gene Expression	Gene Expression	Reactome		53	347	0.120944	0.433233
Genetic Information Processing/Folding. sorting and degradation	Proteasome	KEGG PATHWAY	cel03050	7	38	0.123459	0.433233
	ER-Phagosome pathway	Reactome		7	38	0.123459	0.433233
Metabolism/Metabolism of terpenoids and polyketides	Terpenoid backbone biosynthesis	KEGG PATHWAY	cel00900	3	15	0.128136	0.433233
	Nicotinic acetylcholine receptor signaling pathway	PANTHER	P00044	10	57	0.128706	0.433233
	Activation of the mRNA upon binding of the cap-binding complex and eIFs, and subsequent binding to 43S	Reactome		1	5	0.134292	0.433233
	De novo pyrimidine ribonucleotides biosythesis	PANTHER	P02740	1	5	0.134292	0.433233
Metabolism/Abacavir transport and metabolism	Abacavir metabolism	Reactome		1	5	0.134292	0.433233
Metabolism	Abacavir transport and metabolism	Reactome		1	5	0.134292	0.433233
	Hypoxia response via HIF activation	PANTHER	P00030	1	5	0.134292	0.433233
Genetic Information Processing/Replication and repair	Non-homologous end-joining	KEGG PATHWAY	cel03450	1	5	0.134292	0.433233
	CREB phosphorylation through the activation of CaMKII	Reactome		1	5	0.134292	0.433233
	Reduction of cytosolic Ca++ levels	Reactome		1	5	0.134292	0.433233
	GTP hydrolysis and joining of the 60S ribosomal subunit	Reactome		13	77	0.137317	0.433233
	Activation of Gene Expression by SREBP (SREBF)	Reactome		2	10	0.137602	0.433233
Signal Transduction/Signaling by GPCR	Opioid Signalling	Reactome		2	10	0.137602	0.433233
Immune System/Adaptive Immune System	Costimulation by the CD28 family	Reactome		2	10	0.137602	0.433233
	PLC beta mediated events	Reactome		2	10	0.137602	0.433233
	G-protein mediated events	Reactome		2	10	0.137602	0.433233
Transmembrane transport of small molecules	ABC-family proteins mediated transport	Reactome		2	10	0.137602	0.433233
	CD28 co-stimulation	Reactome		2	10	0.137602	0.433233
Metabolism of proteins/Translation	Eukaryotic Translation Termination	Reactome		13	78	0.148052	0.46252
DNA Replication/Synthesis of DNA	Switching of origins to a post-replicative state	Reactome		7	40	0.153885	0.462804
Metabolism of proteins	Unfolded Protein Response	Reactome		7	40	0.153885	0.462804
	Antigen processing-Cross presentation	Reactome		7	40	0.153885	0.462804
DNA Replication	Regulation of DNA replication	Reactome		7	40	0.153885	0.462804
DNA Replication/Regulation of DNA replication	Removal of licensing factors from origins	Reactome		7	40	0.153885	0.462804
	G alpha (i) signalling events	Reactome		2	11	0.171391	0.467011
Metabolism/Metabolism of cofactors and vitamins	Pantothenate and CoA biosynthesis	KEGG PATHWAY	cel00770	2	11	0.171391	0.467011
Hemostasis	Platelet activation, signaling and aggregation	Reactome		8	48	0.180483	0.467011
Environmental Information Processing/Signal transduction	MAPK signaling pathway	KEGG PATHWAY	cel04010	10	61	0.180655	0.467011
Disease/Signaling by TGF-beta Receptor Complex in Cancer	Loss of Function of TGFBR1 in Cancer	Reactome		3	17	0.181202	0.467011
	TGFBR1 LBD Mutants in Cancer	Reactome		3	17	0.181202	0.467011
Signal Transduction	Signaling by TGF-beta Receptor Complex	Reactome		3	17	0.181202	0.467011
	SMAD2/3 Phosphorylation Motif Mutants in Cancer	Reactome		3	17	0.181202	0.467011
	TGFBR2 MSI Frameshift Mutants in Cancer	Reactome		3	17	0.181202	0.467011
Disease/Signaling by TGF-beta Receptor Complex in Cancer	Loss of Function of SMAD2/3 in Cancer	Reactome		3	17	0.181202	0.467011
	SMAD4 MH2 Domain Mutants in Cancer	Reactome		3	17	0.181202	0.467011
Disease/Signaling by TGF-beta Receptor Complex in Cancer	Loss of Function of TGFBR2 in Cancer	Reactome		3	17	0.181202	0.467011
	SMAD2/3 MH2 Domain Mutants in Cancer	Reactome		3	17	0.181202	0.467011
	TGFBR2 Kinase Domain Mutants in Cancer	Reactome		3	17	0.181202	0.467011
Disease/Signaling by TGF-beta Receptor Complex in Cancer	Loss of Function of SMAD4 in Cancer	Reactome		3	17	0.181202	0.467011
Metabolism/Carbohydrate metabolism	Pentose and glucuronate interconversions	KEGG PATHWAY	cel00040	3	17	0.181202	0.467011
Disease	Signaling by TGF-beta Receptor Complex in Cancer	Reactome		3	17	0.181202	0.467011
	TGFBR1 KD Mutants in Cancer	Reactome		3	17	0.181202	0.467011
Metabolism of proteins/Translation	Eukaryotic Translation Initiation	Reactome		16	101	0.181361	0.467011
	Cap-dependent Translation Initiation	Reactome		16	101	0.181361	0.467011
Genetic Information Processing/Transcription	RNA polymerase	KEGG PATHWAY	cel03020	4	23	0.182284	0.467011
	Glycosaminoglycan biosynthesis - chondroitin sulfate / dermatan sulfate	KEGG PATHWAY	cel00532	1	6	0.184255	0.467011
	Vasopressin synthesis	PANTHER	P04395	1	6	0.184255	0.467011
Extracellular matrix organization/Non-integrin membrane-ECM interactions	Syndecan interactions	Reactome		1	6	0.184255	0.467011
	CREB phosphorylation through the activation of Ras	Reactome		1	6	0.184255	0.467011
Immune System/Adaptive Immune System	Class I MHC mediated antigen processing & presentation	Reactome		7	42	0.187503	0.472274
Metabolism	Integration of energy metabolism	Reactome		4	24	0.206759	0.509158
Developmental Biology	Regulation of beta-cell development	Reactome		2	12	0.207201	0.509158
	Transport to the Golgi and subsequent modification	Reactome		2	12	0.207201	0.509158
	SMAD2/SMAD3:SMAD4 heterotrimer regulates transcription	Reactome		2	12	0.207201	0.509158
	ATM mediated phosphorylation of repair proteins	Reactome		3	18	0.210049	0.509938
	ATM mediated response to DNA double-strand break	Reactome		3	18	0.210049	0.509938
	Metabolism of RNA	Reactome		18	119	0.22937	0.547158
	Metabolism of mRNA	Reactome		18	119	0.22937	0.547158
	Sodium-coupled phosphate cotransporters	Reactome		1	7	0.236242	0.547158
Metabolism/Glycan biosynthesis and metabolism	Mucin type O-Glycan biosynthesis	KEGG PATHWAY	cel00512	1	7	0.236242	0.547158
	Unblocking of NMDA receptor, glutamate binding and activation	Reactome		1	7	0.236242	0.547158
	Regulation of pyruvate dehydrogenase (PDH) complex	Reactome		1	7	0.236242	0.547158
Hemostasis/Platelet homeostasis	Platelet calcium homeostasis	Reactome		1	7	0.236242	0.547158
	ER Quality Control Compartment (ERQC)	Reactome		1	7	0.236242	0.547158
Extracellular matrix organization/Degradation of the extracellular matrix	Collagen degradation	Reactome		3	19	0.240066	0.551347
Metabolism/Nucleotide metabolism	Pyrimidine metabolism	KEGG PATHWAY	cel00240	10	65	0.240787	0.551347
Cellular Processes/Transport and catabolism	Endocytosis	KEGG PATHWAY	cel04144	11	72	0.244038	0.553473
Gene Expression/Processing of Capped Intronless Pre-mRNA	Processing of Intronless Pre-mRNAs	Reactome		2	13	0.244462	0.553473
Metabolism/Carbohydrate metabolism	Citrate cycle (TCA cycle)	KEGG PATHWAY	cel00020	5	32	0.246362	0.554658
Metabolism of proteins	Translation	Reactome		19	128	0.252612	0.565571
	Formation of a pool of free 40S subunits	Reactome		13	87	0.262579	0.584638
Neuronal System/Transmission across Chemical Synapses	Neurotransmitter Receptor Binding And Downstream Transmission In The Postsynaptic Cell	Reactome		3	20	0.270975	0.587877
	3' -UTR-mediated translational regulation	Reactome		14	95	0.277348	0.587877
	L13a-mediated translational silencing of Ceruloplasmin expression	Reactome		14	95	0.277348	0.587877
	Post-Elongation Processing of the Transcript	Reactome		2	14	0.282646	0.587877
	Post-Elongation Processing of Intronless pre-mRNA	Reactome		2	14	0.282646	0.587877
	Cadherin signaling pathway	PANTHER	P00012	2	14	0.282646	0.587877
Gene Expression	Processing of Capped Intronless Pre-mRNA	Reactome		2	14	0.282646	0.587877
	Thyrotropin-releasing hormone receptor signaling pathway	PANTHER	P04394	2	14	0.282646	0.587877
Environmental Information Processing/Signal transduction	Hedgehog signaling pathway	KEGG PATHWAY	cel04340	2	14	0.282646	0.587877
Metabolism/Xenobiotics biodegradation and metabolism	Drug metabolism - other enzymes	KEGG PATHWAY	cel00983	4	27	0.28546	0.587877
Extracellular matrix organization	Non-integrin membrane-ECM interactions	Reactome		1	8	0.288833	0.587877
	Mitotic Telophase/Cytokinesis	Reactome		1	8	0.288833	0.587877
	Cohesin Loading onto Chromatin	Reactome		1	8	0.288833	0.587877
Signal Transduction/Signaling by EGFR	EGFR downregulation	Reactome		1	8	0.288833	0.587877
	Activation of the phototransduction cascade	Reactome		1	8	0.288833	0.587877
Developmental Biology	Transcriptional Regulation of White Adipocyte Differentiation	Reactome		1	8	0.288833	0.587877
	Methylation	Reactome		1	8	0.288833	0.587877
DNA Repair/Double-Strand Break Repair	Homologous Recombination Repair	Reactome		3	21	0.302505	0.597597
	Homologous recombination repair of replication-independent double-strand breaks	Reactome		3	21	0.302505	0.597597
Genetic Information Processing/Folding. sorting and degradation	Protein export	KEGG PATHWAY	cel03060	3	21	0.302505	0.597597
	Inflammation mediated by chemokine and cytokine signaling pathway	PANTHER	P00031	3	21	0.302505	0.597597
	Citric acid cycle (TCA cycle)	Reactome		3	21	0.302505	0.597597
Extracellular matrix organization	Degradation of the extracellular matrix	Reactome		3	21	0.302505	0.597597
Metabolism/Carbohydrate metabolism	Ascorbate and aldarate metabolism	KEGG PATHWAY	cel00053	2	15	0.321274	0.622248
Genetic Information Processing/Replication and repair	Homologous recombination	KEGG PATHWAY	cel03440	2	15	0.321274	0.622248
Signal Transduction/Signaling by TGF-beta Receptor Complex	Transcriptional activity of SMAD2/SMAD3:SMAD4 heterotrimer	Reactome		2	15	0.321274	0.622248
Gene Expression	Generic Transcription Pathway	Reactome		2	15	0.321274	0.622248
Immune System	Adaptive Immune System	Reactome		12	84	0.322704	0.622248
	Formation of RNA Pol II elongation complex	Reactome		3	22	0.334403	0.63612
Metabolism of proteins/Translation	SRP-dependent cotranslational protein targeting to membrane	Reactome		14	99	0.33485	0.63612
Hemostasis/Factors involved in megakaryocyte development and platelet production	Kinesins	Reactome		1	9	0.340948	0.63612
Metabolism/Metabolism of cofactors and vitamins	Folate biosynthesis	KEGG PATHWAY	cel00790	1	9	0.340948	0.63612
Signal Transduction/Integrin alphaIIb beta3 signaling	p130Cas linkage to MAPK signaling for integrins	Reactome		1	9	0.340948	0.63612
Environmental Information Processing/Signal transduction	Jak-STAT signaling pathway	KEGG PATHWAY	cel04630	1	9	0.340948	0.63612
	Glycosaminoglycan biosynthesis - heparan sulfate / heparin	KEGG PATHWAY	cel00534	1	9	0.340948	0.63612
Environmental Information Processing/Signaling molecules and interaction	Neuroactive ligand-receptor interaction	KEGG PATHWAY	cel04080	3	23	0.366428	0.674294
DNA Repair	Double-Strand Break Repair	Reactome		3	23	0.366428	0.674294
Gene Expression	tRNA Aminoacylation	Reactome		3	23	0.366428	0.674294
Gene Expression/Deadenylation-dependent mRNA decay	mRNA Decay by 3' to 5' Exoribonuclease	Reactome		1	10	0.391784	0.710096
Metabolism	Pyruvate metabolism	Reactome		1	10	0.391784	0.710096
	De novo pyrimidine deoxyribonucleotide biosynthesis	PANTHER	P02739	1	10	0.391784	0.710096
	Cytosolic sensors of pathogen-associated DNA	Reactome		2	17	0.398218	0.710096
Metabolism/Metabolism of lipids and lipoproteins	Regulation of Cholesterol Biosynthesis by SREBP (SREBF)	Reactome		2	17	0.398218	0.710096
	Regulation of actin dynamics for phagocytic cup formation	Reactome		2	17	0.398218	0.710096
Metabolism/Metabolism of cofactors and vitamins	Porphyrin and chlorophyll metabolism	KEGG PATHWAY	cel00860	2	17	0.398218	0.710096
Metabolism/Amino acid metabolism	Arginine and proline metabolism	KEGG PATHWAY	cel00330	4	32	0.42425	0.749881
Metabolism/Biological oxidations	Phase II conjugation	Reactome		4	32	0.42425	0.749881
Gene Expression/RNA Polymerase II Transcription	RNA Pol II CTD phosphorylation and interaction with CE	Reactome		3	25	0.430006	0.752655
Membrane Trafficking	Endosomal Sorting Complex Required For Transport (ESCRT)	Reactome		2	18	0.435851	0.752655
Metabolism/Metabolism of other amino acids	Selenocompound metabolism	KEGG PATHWAY	cel00450	1	11	0.44076	0.752655
Hemostasis	Platelet homeostasis	Reactome		1	11	0.44076	0.752655
Transmembrane transport of small molecules/Ion channel transport	Ion transport by P-type ATPases	Reactome		1	11	0.44076	0.752655
Metabolism/Amino acid metabolism	Histidine metabolism	KEGG PATHWAY	cel00340	1	11	0.44076	0.752655
	A tetrasaccharide linker sequence is required for GAG synthesis	Reactome		1	11	0.44076	0.752655
	Post NMDA receptor activation events	Reactome		1	11	0.44076	0.752655
Metabolism/The citric acid (TCA) cycle and respiratory electron transport	Pyruvate metabolism and Citric Acid (TCA) cycle	Reactome		4	33	0.451794	0.76824
DNA Replication	DNA Replication	Reactome		7	56	0.472212	0.786951
DNA Replication	Synthesis of DNA	Reactome		7	56	0.472212	0.786951
	Angiogenesis	PANTHER	P00005	2	19	0.472561	0.786951
Metabolism/Energy metabolism	Nitrogen metabolism	KEGG PATHWAY	cel00910	2	19	0.472561	0.786951
Metabolism/Metabolism of other amino acids	beta-Alanine metabolism	KEGG PATHWAY	cel00410	2	19	0.472561	0.786951
	Ribosomal scanning and start codon recognition	Reactome		6	49	0.481786	0.794315
	Frs2-mediated activation	Reactome		1	12	0.487472	0.794315
	Transcription regulation by bZIP transcription factor	PANTHER	P00055	1	12	0.487472	0.794315
Metabolism/Metabolism of nucleotides	Synthesis and interconversion of nucleotide di- and triphosphates	Reactome		1	12	0.487472	0.794315
	Prolonged ERK activation events	Reactome		1	12	0.487472	0.794315
Gene Expression	mRNA Capping	Reactome		3	27	0.491747	0.794315
Environmental Information Processing/Signal transduction	TGF-beta signaling pathway	PANTHER	P00052	3	27	0.491747	0.794315
Neuronal System	Transmission across Chemical Synapses	Reactome		5	42	0.492751	0.794315
	Dual incision reaction in TC-NER	Reactome		3	28	0.521557	0.827498
	Formation of the Early Elongation Complex	Reactome		3	28	0.521557	0.827498
	Activation of NMDA receptor upon glutamate binding and postsynaptic events	Reactome		1	13	0.531656	0.827498
	Synthesis of substrates in N-glycan biosythesis	Reactome		1	13	0.531656	0.827498
	Synthesis of PE	Reactome		1	13	0.531656	0.827498
	Alzheimer disease-presenilin pathway	PANTHER	P00004	1	13	0.531656	0.827498
	Inactivation, recovery and regulation of the phototransduction cascade	Reactome		1	13	0.531656	0.827498
Metabolism/Amino acid metabolism	Phenylalanine metabolism	KEGG PATHWAY	cel00360	1	13	0.531656	0.827498
Metabolism	The citric acid (TCA) cycle and respiratory electron transport	Reactome		4	36	0.531816	0.827498
Cell Cycle/Cell Cycle. Mitotic	S Phase	Reactome		7	59	0.534097	0.827851
	Formation of the ternary complex, and subsequently, the 43S complex	Reactome		5	44	0.540292	0.834245
Metabolism/Metabolism of amino acids and derivatives	Amino acid synthesis and interconversion (transamination)	Reactome		2	21	0.542407	0.834313
	Elongation arrest and recovery	Reactome		3	29	0.550505	0.837144
DNA Repair/Nucleotide Excision Repair	Transcription-coupled NER (TC-NER)	Reactome		3	29	0.550505	0.837144
Gene Expression/RNA Polymerase II Transcription	RNA Polymerase II Transcription Pre-Initiation And Promoter Opening	Reactome		4	37	0.557316	0.837144
Gene Expression/RNA Polymerase II Transcription	RNA Polymerase II Transcription Initiation And Promoter Clearance	Reactome		4	37	0.557316	0.837144
	RNA Polymerase II Promoter Escape	Reactome		4	37	0.557316	0.837144
	RNA Polymerase II Transcription Initiation	Reactome		4	37	0.557316	0.837144
Hemostasis	Hemostasis	Reactome		11	91	0.559205	0.837144
	Signalling to ERKs	Reactome		1	14	0.573158	0.837144
Environmental Information Processing/Membrane transport	ABC transporters	KEGG PATHWAY	cel02010	1	14	0.573158	0.837144
	De novo purine biosynthesis	PANTHER	P02738	1	14	0.573158	0.837144
	Chondroitin sulfate/dermatan sulfate metabolism	Reactome		1	14	0.573158	0.837144
Cell Cycle/Cell Cycle. Mitotic	M Phase	Reactome		1	14	0.573158	0.837144
	G alpha (q) signalling events	Reactome		1	14	0.573158	0.837144
Immune System	Immune System	Reactome		20	161	0.57333	0.837144
Metabolism of proteins	Post-translational protein modification	Reactome		10	85	0.587003	0.854016
Environmental Information Processing/Signal transduction	Wnt signaling pathway	KEGG PATHWAY	cel04310	6	54	0.589444	0.854482
Environmental Information Processing/Signal transduction	ErbB signaling pathway	KEGG PATHWAY	cel04012	3	31	0.60547	0.859231
Metabolism/Nucleotide metabolism	Purine metabolism	Reactome		2	23	0.606573	0.859231
Extracellular matrix organization	Extracellular matrix organization	Reactome		5	47	0.60764	0.859231
Neuronal System	Neuronal System	Reactome		5	47	0.60764	0.859231
Immune System/Cytokine Signaling in Immune system	Signaling by Interleukins	Reactome		1	15	0.611909	0.859231
Signal Transduction/Visual phototransduction	The phototransduction cascade	Reactome		1	15	0.611909	0.859231
Gene Expression/tRNA Aminoacylation	Mitochondrial tRNA aminoacylation	Reactome		1	15	0.611909	0.859231
	RNA Polymerase III Chain Elongation	Reactome		1	15	0.611909	0.859231
	RNA Polymerase III Transcription Termination	Reactome		1	15	0.611909	0.859231
Immune System/Innate Immune System	Fcgamma receptor (FCGR) dependent phagocytosis	Reactome		2	24	0.636317	0.887321
	Endothelin signaling pathway	PANTHER	P00019	2	24	0.636317	0.887321
Metabolism/Global and overview maps	2-Oxocarboxylic acid metabolism	KEGG PATHWAY	cel01210	1	16	0.647907	0.888118
Disease/Latent infection of Homo sapiens with Mycobacterium tuberculosis	Phagosomal maturation (early endosomal stage)	Reactome		1	16	0.647907	0.888118
Signal Transduction/Signaling by GPCR	GPCR ligand binding	Reactome		1	16	0.647907	0.888118
Signal Transduction/Signaling by Insulin receptor	Insulin receptor recycling	Reactome		1	16	0.647907	0.888118
Disease	Latent infection of Homo sapiens with Mycobacterium tuberculosis	Reactome		1	16	0.647907	0.888118
Genetic Information Processing/Folding. sorting and degradation	RNA degradation	KEGG PATHWAY	cel03018	4	42	0.673166	0.901159
Genetic Information Processing/Translation	RNA transport	KEGG PATHWAY	cel03013	12	107	0.679646	0.901159
Signal Transduction	Signaling by EGFR	Reactome		3	34	0.679748	0.901159
DNA replication and repair/DNA repair	Nucleotide Excision Repair	Reactome		3	34	0.679748	0.901159
Disease	Signaling by EGFR in Cancer	Reactome		3	34	0.679748	0.901159
Transmembrane transport of small molecules/Iron uptake and transport	Transferrin endocytosis and recycling	Reactome		1	17	0.681199	0.901159
Genetic Information Processing/Translation	Ribosome	KEGG PATHWAY	cel03010	16	139	0.682348	0.901159
Signal Transduction	Signaling by PDGF	Reactome		2	26	0.690963	0.901159
Immune System/Innate Immune System	DAP12 interactions	Reactome		2	26	0.690963	0.901159
Hemostasis	Factors involved in megakaryocyte development and platelet production	Reactome		2	26	0.690963	0.901159
	PPARA Activates Gene Expression	Reactome		2	26	0.690963	0.901159
	Regulation of Lipid Metabolism by Peroxisome proliferator-activated receptor alpha (PPARalpha)	Reactome		2	26	0.690963	0.901159
Signal Transduction/Signaling by PDGF	Downstream signal transduction	Reactome		2	26	0.690963	0.901159
	Biosynthesis of the N-glycan precursor (dolichol lipid-linked oligosaccharide, LLO) and transfer to a nascent protein	Reactome		2	26	0.690963	0.901159
	DAP12 signaling	Reactome		2	26	0.690963	0.901159
Gene Expression	Deadenylation-dependent mRNA decay	Reactome		1	18	0.711868	0.919496
Hemostasis/Platelet activation. signaling and aggregation	Platelet Aggregation (Plug Formation)	Reactome		1	18	0.711868	0.919496
Signal Transduction	Integrin alphaIIb beta3 signaling	Reactome		1	18	0.711868	0.919496
Signal Transduction	Signaling by ERBB2	Reactome		2	27	0.715865	0.921705
Metabolism/Nucleotide metabolism	Purine metabolism	KEGG PATHWAY	cel00230	10	95	0.73375	0.929061
Metabolism/Amino acid metabolism	Alanine, aspartate and glutamate metabolism	KEGG PATHWAY	cel00250	2	28	0.739182	0.929061
Cell Cycle	Cell Cycle, Mitotic	Reactome		8	79	0.739786	0.929061
	RNA Polymerase III Transcription Initiation	Reactome		1	19	0.740022	0.929061
	Integrin signalling pathway	PANTHER	P00034	1	19	0.740022	0.929061
	RNA Polymerase III Abortive And Retractive Initiation	Reactome		1	19	0.740022	0.929061
	RNA Polymerase III Transcription Initiation From Type 2 Promoter	Reactome		1	19	0.740022	0.929061
Gene Expression/RNA Polymerase I. RNA Polymerase III. and Mitochondrial Transcription	RNA Polymerase III Transcription	Reactome		1	19	0.740022	0.929061
Developmental Biology	Developmental Biology	Reactome	REACT_86739	9	88	0.749427	0.937947
Immune System	Innate Immune System	Reactome		9	89	0.76201	0.94089
DNA Repair	DNA Repair	Reactome		6	64	0.764449	0.94089
Transmembrane transport of small molecules	Iron uptake and transport	Reactome		1	20	0.765787	0.94089
Signal Transduction/Signaling by GPCR	Gastrin-CREB signalling pathway via PKC and MAPK	Reactome		1	20	0.765787	0.94089
	Heparan sulfate/heparin (HS-GAG) metabolism	Reactome		1	20	0.765787	0.94089
	Mitotic M-M/G1 phases	Reactome		1	20	0.765787	0.94089
Signal Transduction	Signaling by FGFR	Reactome		2	30	0.781225	0.954042
Signal Transduction/Signaling by FGFR	Downstream signaling of activated FGFR	Reactome		2	30	0.781225	0.954042
Gene Expression/RNA Polymerase II Transcription	RNA Polymerase II Transcription Elongation	Reactome		3	40	0.797349	0.968236
Metabolism of proteins/Unfolded Protein Response	Activation of Chaperones by IRE1alpha	Reactome		2	31	0.800056	0.968236
	Activation of Chaperone Genes by XBP1(S)	Reactome		2	31	0.800056	0.968236
Cellular Processes/Transport and catabolism	Lysosome	KEGG PATHWAY	cel04142	6	67	0.804705	0.970946
Disease	@@Signaling by FGFR in disease	Reactome		2	32	0.817507	0.977557
Environmental Information Processing/Signal transduction	@@Wnt signaling pathway	PANTHER	P00057	3	42	0.827826	0.977557
Metabolism/Amino acid metabolism	Tyrosine metabolism	KEGG PATHWAY	cel00350	1	23	0.830147	0.977557
Metabolism/Nucleotide metabolism	@@Purine metabolism	Reactome		1	23	0.830147	0.977557
Metabolism/Carbohydrate metabolism	@@Pyruvate metabolism	KEGG PATHWAY	cel00620	1	24	0.847768	0.977557
	FGF signaling pathway	PANTHER	P00021	1	24	0.847768	0.977557
Genetic Information Processing/Transcription	Basal transcription factors	KEGG PATHWAY	cel03022	2	34	0.848539	0.977557
Metabolism	Metabolism of nucleotides	Reactome		4	53	0.850749	0.977557
Signal Transduction/Signaling by GPCR	GPCR downstream signaling	Reactome		3	44	0.854393	0.977557
Gene Expression/RNA Polymerase II Transcription	RNA Polymerase II Pre-transcription Events	Reactome		4	54	0.861944	0.977557
Extracellular matrix organization	Collagen formation	Reactome		1	25	0.863708	0.977557
Extracellular matrix organization/Collagen formation	Collagen biosynthesis and modifying enzymes	Reactome		1	25	0.863708	0.977557
Gene Expression	RNA Polymerase II Transcription	Reactome		4	55	0.872425	0.977557
Metabolism/Energy metabolism	Oxidative phosphorylation	KEGG PATHWAY	cel00190	10	109	0.87358	0.977557
Disease/Mucopolysaccharidoses	MPS IV - Morquio syndrome B	Reactome		1	26	0.878104	0.977557
Disease/Mucopolysaccharidoses	MPS IIIC - Sanfilippo syndrome C	Reactome		1	26	0.878104	0.977557
Disease/Mucopolysaccharidoses	MPS IV - Morquio syndrome A	Reactome		1	26	0.878104	0.977557
Disease/Mucopolysaccharidoses	MPS I - Hurler syndrome	Reactome		1	26	0.878104	0.977557
Disease/Mucopolysaccharidoses	MPS VII - Sly syndrome	Reactome		1	26	0.878104	0.977557
Disease/Mucopolysaccharidoses	MPS II - Hunter syndrome	Reactome		1	26	0.878104	0.977557
Disease/Mucopolysaccharidoses	MPS IIIB - Sanfilippo syndrome B	Reactome		1	26	0.878104	0.977557
Disease/Mucopolysaccharidoses	MPS IIID - Sanfilippo syndrome D	Reactome		1	26	0.878104	0.977557
Mycobacterium tuberculosis biological processes/Sulfur compound metabolism	Sulfur amino acid metabolism	Reactome		1	26	0.878104	0.977557
Disease	Mucopolysaccharidoses	Reactome		1	26	0.878104	0.977557
Disease/Mucopolysaccharidoses	MPS VI - Maroteaux-Lamy syndrome	Reactome		1	26	0.878104	0.977557
Metabolism/Metabolism of carbohydrates	Glycosaminoglycan metabolism	Reactome		1	26	0.878104	0.977557
Disease/Mucopolysaccharidoses	MPS IX - Natowicz syndrome	Reactome		1	26	0.878104	0.977557
Disease/Mucopolysaccharidoses	MPS IIIA - Sanfilippo syndrome A	Reactome		1	26	0.878104	0.977557
Cell Cycle	Cell Cycle	Reactome		8	93	0.885748	0.982766
Signal Transduction/Signalling by NGF	NGF signalling via TRKA from the plasma membrane	Reactome		3	47	0.88766	0.982766
Environmental Information Processing/Signal transduction	mTOR signaling pathway	KEGG PATHWAY	cel04150	1	27	0.891083	0.983853
Signal Transduction/Signaling by Rho GTPases	Rho GTPase cycle	Reactome		2	38	0.89706	0.984511
Signal Transduction	Signaling by Rho GTPases	Reactome		2	38	0.89706	0.984511
Developmental Biology	Axon guidance	Reactome		4	58	0.899897	0.984511
Genetic Information Processing/Folding. sorting and degradation	Ubiquitin mediated proteolysis	KEGG PATHWAY	cel04120	6	77	0.90145	0.984511
Metabolism/Global and overview maps	Metabolic pathways	KEGG PATHWAY	cel01100	74	644	0.9083	0.989285
Metabolism/Amino acid metabolism	Cysteine and methionine metabolism	KEGG PATHWAY	cel00270	1	29	0.913272	0.989285
Signal Transduction	Visual phototransduction	Reactome		1	29	0.913272	0.989285
Metabolism/Metabolism of other amino acids	Glutathione metabolism	KEGG PATHWAY	cel00480	2	40	0.915641	0.989285
Signal Transduction	Signaling by GPCR	Reactome		4	62	0.928438	0.992945
Signal Transduction	Signalling by NGF	Reactome		3	52	0.928468	0.992945
Genetic Information Processing/Replication and repair	@@DNA replication	KEGG PATHWAY	cel03030	1	31	0.931163	0.992945
Disease	Diseases associated with visual transduction	Reactome		1	31	0.931163	0.992945
	Transcription	Reactome		5	73	0.935296	0.992945
Environmental Information Processing/Signal transduction	@@TGF-beta signaling pathway	KEGG PATHWAY	cel04350	1	32	0.93874	0.992945
Gene Expression	RNA Polymerase I, RNA Polymerase III, and Mitochondrial Transcription	Reactome		1	32	0.93874	0.992945
Environmental Information Processing/Signal transduction	TGF-beta signaling pathway	KEGG PATHWAY	cel04350	1	32	0.93874	0.992945
Membrane Trafficking	Membrane Trafficking	Reactome		2	44	0.943935	0.993883
Metabolism/Amino acid metabolism	Tryptophan metabolism	KEGG PATHWAY	cel00380	1	33	0.94552	0.993883
Genetic Information Processing/Translation	Ribosome biogenesis in eukaryotes	KEGG PATHWAY	cel03008	5	76	0.949436	0.993883
Metabolism	Biological oxidations	Reactome		4	66	0.949491	0.993883
Signal Transduction	Signaling by Insulin receptor	Reactome		1	36	0.961826	1
Metabolism/Lipid metabolism	Glycerophospholipid metabolism	KEGG PATHWAY	cel00564	1	41	0.979128	1
Signal Transduction	Signal Transduction	Reactome		24	270	0.984008	1
Transmembrane transport of small molecules/SLC-mediated transmembrane transport	Transport of inorganic cations/anions and amino acids/oligopeptides	Reactome		1	47	0.990035	1
Metabolism/Metabolism of lipids and lipoproteins	Fatty acid, triacylglycerol, and ketone body metabolism	Reactome		2	68	0.996081	1
Metabolism/Nucleotide metabolism	@@Purine metabolism	KEGG PATHWAY	cel00230	4	95	0.996975	1
Cellular Processes/Transport and catabolism	Peroxisome	KEGG PATHWAY	cel04146	1	59	0.99781	1
Transmembrane transport of small molecules	Ion channel transport	Reactome		1	60	0.998073	1
	Glycerophospholipid biosynthesis	Reactome		1	61	0.998305	1
Metabolism	Metabolism of amino acids and derivatives	Reactome		3	110	0.999862	1
Metabolism/Metabolism of lipids and lipoproteins	Phospholipid metabolism	Reactome		1	83	0.999904	1
Disease	@@Disease	Reactome		7	182	0.999985	1
Transmembrane transport of small molecules	SLC-mediated transmembrane transport	Reactome		1	110	0.999997	1
Transmembrane transport of small molecules	Transmembrane transport of small molecules	Reactome		7	206	0.999999	1
Metabolism	Metabolism	Reactome		36	596	1	1
Disease	Disease	Reactome		2	182	1	1
Metabolism	Metabolism of lipids and lipoproteins	Reactome		3	251	1	1
Genetic Information Processing/Translation	Aminoacyl-tRNA biosynthesis	KEGG PATHWAY	cel00970	4	680	1	1
