# Supplementary material for: Transcriptome Profiles of the Protoscoleces of Echinococcus granulosus Reveal that Excretory-Secretory Products Are Essential to Metabolic Adaptation
Source: PLoS Negl Trop Dis. 2014 Dec 11;8(12):e3392. doi: 10.1371/journal.pntd.0003392 (PMC4263413; doi:10.1371/journal.pntd.0003392)
Supplement: S8 Table — The most abundant transcripts in the ESPs of the Eg PSCs based on RPKM (reads per kilobase per million reads). (XLSX) [file pntd.0003392.s013.xlsx]

## Sheet: 分泌丰度
	Table S8 The most abundant transcripts in the ESPs of the EgPSC based on the RPKM ( Reads per kilobase per million reads)
X.Qeury_name	Length	Num.Unique.Matching.Reads	RPKM	Qeury_length.x	NR_tophit_description.x	NR_topHSP_..Simil.x	GOs.x	String_tophit_name.x	String_tophit_description.x	String_topHSP_..Simil.x	COG.x	KOG.x	NOG.x	KO.Gene_ID.x	KEGG_GENE_NAME.x
contig00035	648	2812	13152.9	648	elongation factor 1 alpha [Echinococcus granulosus]	1	GO:0005840;GO:0006184;GO:0006448;GO:0003746;GO:0005525;GO:0003924	_	_	_	_	_	_	K03231	EEF1A
contig00030	579	991	5187.73	579	elongation factor 1 alpha [Echinococcus vogeli]	1	GO:0005840;GO:0006184;GO:0006448;GO:0003746;GO:0005525;GO:0003924	_	_	_	_	_	_	K03231	EEF1A
contig00853	589	906	4662.24	589	ribosomal protein S18 [Taenia asiatica]	0.99	GO:0042254;GO:0007275;GO:0006412;GO:0022627;GO:0051726;GO:0003735;GO:0019843	6182.Q5DAC4	SJCHGC01887 protein	0.9549	COG0099	KOG3311	_	K02964	RP-S18e, RPS18
isotig03872	474	446	2851.93	474	antigen B8/1 [Echinococcus granulosus]	1	_	_	_	_	_	_	_	None	_
isotig03186	640	523	2476.87	640	PREDICTED: LOW QUALITY PROTEIN: nucleoside diphosphate kinase B-like [Ailuropoda melanoleuca]	0.81	GO:0007399;GO:0005634;GO:0005524;GO:0030154;GO:0006165;GO:0006241;GO:0005737;GO:0004550;GO:0006228;GO:0046872;GO:0006144;GO:0006897;GO:0006206;GO:0005886;GO:0006183	9615.ENSCAFP00000025499	Nucleoside diphosphate kinase B (NDP kinase B)(NDK B)(EC 2.7.4.6)(nm23-C2); Major role in th [...]	0.8041	COG0105	KOG0888	_	K00940	E2.7.4.6, ndk
isotig01839	505	326	1956.63	505	Ca2+ transporting ATPase plasma membrane [Clonorchis sinensis]	0.89	GO:0070588;GO:0046872;GO:0005524;GO:0005388;GO:0016021;GO:0016529	9544.ENSMMUP00000027794	plasma membrane calcium ATPase 4	0.8571	COG0474	_	_	K05850	ATP2B
isotig03116	657	359	1656.19	657	hypothetical protein [Taenia solium]	0.81	_	_	_	_	_	_	_	None	_
isotig02401	943	414	1330.67	943	hypothetical protein [Monosiga brevicollis MX1]	0.98	GO:0046556;GO:0016757;GO:0046373;GO:0016021;GO:0005525;GO:0007049;GO:0009117	_	_	_	_	_	_	None	_
isotig02660	802	347	1311.41	802	Myophilin [Schistosoma japonicum]	0.76	_	6182.Q5DAM5	SJCHGC00999 protein	0.8146	_	KOG2046	_	None	_
isotig04005	389	154	1199.92	389	similar to GenBank Accession Number AF145308 26S proteasome regulatory complex subunit p42A in Drosophila melanogaster [Schistosoma japonicum]	0.7	_	_	_	_	_	_	_	None	_
isotig02043	2331	820	1066.24	2331	heat shock protein 90 alpha [Kryptolebias marmoratus]	0.85	GO:0006457;GO:0005524;GO:0001890;GO:0060338;GO:0060334;GO:0008180;GO:0051082;GO:0005739;GO:0032435	7955.ENSDARP00000026065	heat shock protein 90-alpha 2	0.8587	COG0326	KOG0019	_	K04079	htpG, HSP90A
isotig02929	709	244	1043.1	709	RecName: Full=Thioredoxin peroxidase; AltName: Full=Peroxiredoxin; AltName: Full=TPx-Eg; AltName: Full=Thioredoxin-dependent peroxide reductase AAL848	1	GO:0006979;GO:0006804;GO:0004601;GO:0055114;GO:0005737;GO:0051920	10228.JGI27372	hypothetical protein	0.8325	COG0450	KOG0852	_	K03386	E1.11.1.15, PRDX, ahpC
isotig03428	588	197	1015.48	588	_	_	_	_	_	_	_	_	_	None	_
isotig03537	568	190	1013.88	568	_	_	_	_	_	_	_	_	_	None	_
isotig02136	1326	439	1003.47	1326	RecName: Full=Actin ACT1_DIPDE RecName: Full=Actin-1/4 actin [Taenia solium]	1	GO:0005856;GO:0005524;GO:0005737	6182.Q71TT8	Actin Putative uncharacterized protein; Actins are highly conserved proteins that are involv [...]	1	COG5277	KOG0676	_	K05692	ACTB_G1
isotig04065	256	84	994.54	256	_	_	_	_	_	_	_	_	_	None	_
isotig04028	352	115	990.23	352	_	_	_	_	_	_	_	_	_	None	_
isotig02385	954	304	965.84	954	phosphoglycerate mutase [Clonorchis phosphoglycerate mutase [Clonorchis sinensis]	0.83	GO:0004619;GO:0006094;GO:0004082;GO:0004083;GO:0006096	6182.B3GUV6	Putative uncharacterized protein	0.8381	COG0588	KOG0235	_	K01834	gpmA, PGAM
isotig00208	527	161	925.97	527	ammonia monooxygenase subunit A [uncultured bacterium]	0.76	GO:0004497	_	_	_	_	_	_	None	_
isotig00936	609	182	905.81	609	zinc finger (C3HC4 type, RING finger) protein [Toxoplasma gondii VEG]	0.62	GO:0005488	_	_	_	_	_	_	None	_
isotig02936	707	209	896	707	RecName: Full=Glyceraldehyde-3-phosphate dehydrogenase; Short=GAPDH glyceraldehyde-3-phosphate dehydrogenase [Echinococcus multilocularis]	0.98	GO:0050661;GO:0006094;GO:0006096;GO:0051287;GO:0055114;GO:0005737;GO:0004365	_	_	_	_	_	_	K00134	GAPDH, gapA
isotig04037	345	100	878.54	345	_	_	_	_	_	_	_	_	_	None	_
contig00005	548	157	868.36	548	SJCHGC00639 protein [Schistosoma ribosomal protein L21 [Schistosoma japonicum]	0.89	GO:0042254;GO:0006412;GO:0022625;GO:0003735	6182.Q5DGP5	SJCHGC00639 protein	0.8854	COG2139	KOG1732	_	K02889	RP-L21e, RPL21
isotig01450	645	179	841.15	645	putative small subunit ribosomal protein S27Ae [Schistosoma japonicum]	0.71	_	6182.Q5D8K9	SJCHGC02785 protein	0.9286	COG1998	_	_	K02977	RP-S27Ae, RPS27A
isotig02108	1436	380	802.07	1436	beta-actin [Acipenser transmontanus]	0.99	GO:0070062;GO:0034329;GO:0007596;GO:0005524;GO:0042802;GO:0045214;GO:0005200;GO:0030016;GO:0034332;GO:0006928;GO:0005829;GO:0007411;GO:0031941	8364.ENSXETP00000057558	Actin, cytoplasmic, type 5; Actins are highly conserved proteins that are involved in variou [...]	0.992	COG5277	KOG0676	_	K05692	ACTB_G1
isotig02944	704	181	779.27	704	histone H3 [Schistosoma mansoni]	1	GO:0005654;GO:0003677;GO:0007596;GO:0046982;GO:0006334;GO:0009792;GO:0040010;GO:0008340;GO:0005576;GO:0010171;GO:0006974;GO:0002119;GO:0000786	6182.Q5DHF8	Histone H3	1	COG2036	KOG1745	_	K11253	H3
isotig03807	498	126	766.87	498	conserved hypothetical protein [Tetrasphaera elongata]	0.7	_	29760.GSVIVG00001373001	SubName: Full=Chromosome undetermined scaffold_116, whole genome shotgun sequence;	0.8298	_	_	NOG280702	None	_
isotig03795	503	118	711.04	503	_	_	_	_	_	_	_	_	_	None	_
isotig01099	991	231	706.51	991	malate dehydrogenase [Echinococcus granulosus]	0.96	GO:0006090;GO:0019643;GO:0000166;GO:0046487;GO:0044262;GO:0030060;GO:0006108	6182.Q5D9T1	Malate dehydrogenase (EC 1.1.1.37)	0.7955	COG0039	KOG1494	_	K00026	MDH2
isotig02674	792	184	704.17	792	similar to XM_053164 citrate synthase precursor in Homo sapiens [Schistosoma japonicum]	0.81	GO:0006099;GO:0005759;GO:0046487;GO:0044262;GO:0004108	6182.Q86EY1	Citrate synthase	0.8075	COG0372	KOG2617	_	K01647	CS, gltA
isotig03883	470	105	677.13	470	GE11660 [Drosophila yakuba]	0.82	GO:0005634;GO:0016310;GO:0017061;GO:0006166;GO:0019509;GO:0005737;GO:0004645	_	_	_	_	_	_	K00772	E2.4.2.28, mtaP
isotig03129	658	131	603.43	658	_	_	_	_	_	_	_	_	_	None	_
isotig01444	657	125	576.67	657	FK506-binding protein-like protein [Echinococcus granulosus]	0.99	GO:0006457;GO:0003755;GO:0000413	7460.XP_624498	FK506-binding protein 2	0.8302	COG0545	KOG0544	_	K09568	FKBP1
isotig00523	1465	274	566.89	1465	RecName: Full=Tubulin beta-2 chain; AltName: Full=Beta-tubulin 2 beta-tubulin, Tub-2 [Echinococcus multilocularis]	0.96	GO:0005874;GO:0006184;GO:0005200;GO:0005737;GO:0003924;GO:0051258;GO:0007017;GO:0005525	7460.XP_392313	tubulin beta-1	0.9485	COG5023	KOG1375	_	K07375	TUBB
isotig01930	450	83	559.05	450	hypothetical protein [[Ruminococcus]	0.8	_	_	_	_	_	_	_	None	_
isotig02885	722	127	533.15	722	60S ribosomal protein L9 [Schistosoma mansoni]	0.76	GO:0005622	6182.B3GUS6	Putative uncharacterized protein	0.7541	COG0097	KOG3255	_	K02940	RP-L9e, RPL9
isotig00501	1076	187	526.76	1076	RecName: Full=14-3-3 protein homolog 2 putative growth regulator 14-3-3 [Echinococcus granulosus]	0.92	GO:0019904	_	_	_	_	_	_	K06630	YWHA
isotig03562	565	96	515	565	_	_	_	_	_	_	_	_	_	None	_
contig01044	763	127	504.5	763	_	_	_	_	_	_	_	_	_	None	_
isotig03378	601	100	504.32	601	_	_	_	_	_	_	_	_	_	None	_
isotig02047	2111	330	473.81	2111	heat shock 70kDa protein, partial [Mesocestoides corti]	0.97	GO:0005524;GO:0006950	7460.NP_001153522	heat shock protein cognate 4	0.9341	COG0443	KOG0101	_	K03283	HSPA1_8
contig00058	520	79	460.47	520	_	_	_	_	_	_	_	_	_	None	_
isotig03605	554	79	432.21	554	ribosomal protein S13 [Spirometra erinaceieuropaei]	0.95	GO:0003729;GO:0006415;GO:0000184;GO:0006414;GO:0006614;GO:0006413;GO:0042254;GO:0033119;GO:0005515;GO:0005730;GO:0019083;GO:0022627;GO:0003735	13616.ENSMODP00000008782	ribosomal protein S13	0.9272	COG0184	KOG0400	_	K02953	RP-S13e, RPS13
isotig02648	806	113	424.94	806	RecName: Full=Tubulin beta-3 chain; AltName: Full=Beta-3-tubulin beta-tubulin, Tub-3 [Echinococcus multilocularis]	0.98	GO:0005874;GO:0006184;GO:0005200;GO:0005737;GO:0003924;GO:0051258;GO:0007017;GO:0005525	28377.ENSACAP00000014962	annotation not avaliable	0.9141	COG5023	KOG1375	_	K07375	TUBB
isotig02131	1335	180	408.67	1335	RecName: Full=Actin-1 actin 1 [Echinococcus granulosus]	0.99	GO:0005856;GO:0005524;GO:0005737	7460.XP_393368	similar to Actin-5C	0.9651	COG5277	KOG0676	_	K05692	ACTB_G1
isotig02089	1559	207	402.44	1559	enolase [Echinococcus granulosus]	0.98	GO:0000287;GO:0009094;GO:0006571;GO:0004634;GO:0006094;GO:0006096;GO:0000162;GO:0016787;GO:0000015	6182.P33676	Enolase (EC 4.2.1.11)	0.8744	COG0148	KOG2670	_	K01689	ENO, eno
isotig01141	902	116	389.79	902	putative 14-3-3 protein [Echinococcus granulosus]	0.99	GO:0045859;GO:0046958;GO:0007095;GO:0046982;GO:0042313;GO:0005737;GO:0007088;GO:0005875;GO:0008426;GO:0007411;GO:0008103;GO:0045927;GO:0007294;GO:0005634;GO:0009411;GO:0048190;GO:0005694;GO:0045172;GO:0008340;GO:0019904;GO:0007280;GO:0007265	7260.FBpp0251531	GK22388	0.8024	COG5040	KOG0841	_	K06630	YWHA
isotig04007	382	49	388.79	382	PREDICTED: dynein light chain 2, cytoplasmic-like [Oryzias latipes]	0.89	GO:0002009;GO:0005874;GO:0006260;GO:0048477;GO:0003774;GO:0042127;GO:0009792;GO:0030286;GO:0005829;GO:0040035;GO:0006914;GO:0007017;GO:0005886;GO:0008092;GO:0040020;GO:0005813;GO:0043652;GO:0008039;GO:0006915;GO:0040010;GO:0035046;GO:0016459;GO:0040011;GO:0006898;GO:0019886;GO:0010171;GO:0002119	69293.ENSGACP00000027277	annotation not avaliable	0.8764	_	KOG3430	_	K10418	DYNLL
isotig03585	561	70	378.2	561	RecName: Full=Tubulin beta-1 chain; AltName: Full=Beta-tubulin 1 beta-tubulin, Tub-1 [Echinococcus multilocularis]	0.94	GO:0005874;GO:0006184;GO:0005200;GO:0005737;GO:0003924;GO:0051258;GO:0007017;GO:0005525	_	_	_	_	_	_	K07375	TUBB
isotig03517	571	70	371.57	571	Histone H2A type 1 [Cricetulus griseus]	0.89	GO:0003677;GO:0005730;GO:0045653;GO:0046982;GO:0006334;GO:0015629;GO:0000786	8090.ENSORLP00000001068	.	1	COG2036	KOG3467	_	None	_
isotig03196	640	78	369.4	640	SJCHGC03264 protein [Schistosoma japonicum]	0.91	_	6182.Q5DBX0	SJCHGC03264 protein	0.912	COG5181	KOG0213	_	K12828	SF3B1, SAP155
isotig04076	207	25	366.06	207	elongation factor 1 alpha [Echinococcus shiquicus]	1	GO:0005840;GO:0006184;GO:0006448;GO:0003746;GO:0005525;GO:0003924	_	_	_	_	_	_	K03231	EEF1A
isotig02214	1124	132	355.95	1124	60S ribosomal protein L7 [Spirometra erinaceieuropaei]	0.9	GO:0005840	6182.Q86EZ7	Clone ZZD126 mRNA sequence	0.844	COG1841	KOG3184	_	K02937	RP-L7e, RPL7
isotig01929	436	51	354.54	436	hypothetical protein [[Ruminococcus]	0.73	_	_	_	_	_	_	_	None	_
isotig03044	679	76	339.25	679	glutathione transferase [Echinococcus multilocularis]	0.95	GO:0004364;GO:0006749;GO:0006803	_	_	_	_	_	_	None	_
isotig03571	563	62	333.78	563	_	_	_	_	_	_	_	_	_	None	_
isotig02120	1391	153	333.39	1391	chaperonin containing t-complex protein 1 epsilon subunit tcpe [Schistosoma mansoni]	0.88	GO:0006457;GO:0005524;GO:0051082;GO:0005737	7739.JGI124069	hypothetical protein	0.8735	COG0459	KOG0357	_	K09497	CCT5
isotig04000	392	43	332.48	392	_	_	_	_	_	_	_	_	_	None	_
isotig02634	812	89	332.21	812	_	_	_	_	_	_	_	_	_	None	_
isotig02067	1715	181	319.89	1715	ATP synthase beta subunit [Schistosoma mansoni]	0.91	GO:0005524;GO:0042645;GO:0006119;GO:0042288;GO:0046961;GO:0046933;GO:0045261;GO:0007165;GO:0001525;GO:0005753;GO:0051453;GO:0006933;GO:0015986;GO:0015991;GO:0009986;GO:0042612;GO:0006200;GO:0043499;GO:0006629	9615.ENSCAFP00000000202	ATP synthase subunit beta Fragment (EC 3.6.3.14); Produces ATP from ADP in the presence of a [...]	0.908	COG0055	KOG1350	_	K02133	ATPeF1B, ATP5B
isotig03733	524	54	312.35	524	_	_	_	_	_	_	_	_	_	None	_
isotig02752	779	79	307.38	779	Niemann-Pick C2 protein [Clonorchis sinensis]	0.56	_	_	_	_	_	_	_	K13443	NPC2
isotig02099	1475	144	295.91	1475	RecName: Full=Actin ACT1_DIPDE RecName: Full=Actin-1/4 actin [Taenia solium]	1	GO:0005856;GO:0005524;GO:0005737	6182.Q71TT8	Actin Putative uncharacterized protein; Actins are highly conserved proteins that are involv [...]	0.9973	COG5277	KOG0676	_	K05692	ACTB_G1
isotig02915	714	67	284.42	714	_	_	_	_	_	_	_	_	_	None	_
isotig03592	560	52	281.45	560	putative glucose phosphate isomerase [Echinococcus granulosus]	0.99	GO:0004347;GO:0006098;GO:0005982;GO:0006094;GO:0006096;GO:0005985;GO:0005737	_	_	_	_	_	_	K01810	GPI, pgi
isotig01374	679	61	272.3	679	sorting nexin [Spirometra erinaceieuropaei]	0.92	GO:0007154;GO:0035091	6182.Q5DCX2	SJCHGC02878 protein	0.8571	COG5391	KOG2527	_	None	_
isotig00075	397	35	267.21	397	phycocyanin beta subunit [uncultured Synechococcus sp.]	0.96	GO:0030089;GO:0015979	_	_	_	_	_	_	K02285	cpcB
isotig03917	450	39	262.68	450	SJCHGC01950 protein [Schistosoma Dynein light chain LC6, flagellar outer arm [Schistosoma D	0.88	GO:0006810;GO:0005874;GO:0003774;GO:0008092;GO:0005813;GO:0008039;GO:0006915;GO:0030286;GO:0019886;GO:0005829;GO:0016459;GO:0007017;GO:0005886	6182.B1WA71	SJCHGC01950 protein	0.8791	_	KOG3430	_	K10418	DYNLL
isotig02115	1409	122	262.44	1409	hypothetical protein BRAFLDRAFT_115374 [Branchiostoma floridae]	0.98	GO:0000226;GO:0005881;GO:0006184;GO:0051084;GO:0005200;GO:0003924;GO:0051258;GO:0051301;GO:0005829;GO:0005525;GO:0000086;GO:0030705	7739.JGI102751	hypothetical protein; Tubulin is the major constituent of microtubules. It binds two moles o [...]	0.9869	COG5023	KOG1376	_	K07374	TUBA
isotig02412	937	80	258.78	937	_	_	_	_	_	_	_	_	_	None	_
isotig03339	608	50	249.26	608	hypothetical protein [Schistosoma mansoni]	0.84	GO:0007264;GO:0005622;GO:0005525	6182.Q8I7X0	IR1 protein	0.8488	COG1100	KOG0070	_	K07950	ARL5B
isotig02365	954	78	247.82	954	peroxiredoxin 3 [Clonorchis sinensis]	0.88	GO:0006979;GO:0006804;GO:0004601;GO:0055114;GO:0051920	6182.Q5DVX4	Thioredoxin peroxidase-3 SJCHGC01281 protein	0.8466	COG0450	KOG0852	_	K03386	E1.11.1.15, PRDX, ahpC
isotig01352	614	50	246.82	614	Dynein light chain 2, cytoplasmic [Crassostrea gigas]	0.85	GO:0005875;GO:0007017	69293.ENSGACP00000005338	dynein, light chain, LC8-type 1	0.9663	_	KOG3430	_	K10418	DYNLL
isotig02466	905	72	241.14	905	PREDICTED: peptidyl-prolyl cis-trans isomerase B [Tursiops truncatus]	0.83	GO:0005788;GO:0006457;GO:0003755;GO:0000413;GO:0042277;GO:0042470	9258.ENSOANP00000021075	peptidylprolyl isomerase B (cyclophilin B)	0.8321	COG0652	KOG0880	_	K03768	PPIB, ppiB
isotig02675	796	60	228.47	796	Myophilin [Schistosoma japonicum]	0.74	_	6182.Q5DAM5	SJCHGC00999 protein	0.7947	_	KOG2046	_	None	_
isotig03028	682	51	226.66	682	Chain A, Crystallographic Analysis Of The Cystosolic CuZN SUPEROXIDE DISMUTASE From Taenia Solium B Chain B, Crystallographic Analysis Of The Cystosolic	0.96	GO:0004784;GO:0006801;GO:0046872;GO:0055114;GO:0005737	6182.Q5DF93	Superoxide dismutase [Cu-Zn] (EC 1.15.1.1); Destroys radicals which are normally produced wi [...]	0.7905	COG2032	KOG0441	_	K04565	E1.15.1.1C, sodC, SOD1
isotig01095	1255	92	222.19	1255	tropomyosin 2 high molecular weight isoform [Mesocestoides corti]	0.99	_	6182.Q5DHF2	Putative uncharacterized protein	0.8799	_	KOG1003	_	K10373	TPM1
isotig03794	495	36	220.43	495	hypothetical protein CLF_106875 [Clonorchis sinensis]	0.68	_	_	_	_	_	_	_	None	_
isotig02060	1811	131	219.25	1811	RecName: Full=78 kDa glucose-regulated protein; Short=GRP-78; Flags: Precursor glucose regulated protein [Echinococcus multilocularis]	0.99	GO:0005788;GO:0005524;GO:0005576;GO:0006950	99883.ENSTNIP00000021926	heat shock 70kDa protein 5 (glucose-regulated protein, 78kDa)	0.9071	COG0443	KOG0100	_	K09490	HSPA5, BIP
isotig02225	1109	80	218.65	1109	RecName: Full=Heat shock cognate 70 kDa protein; Short=HSP70 heat shock 70 kDa protein [Echinococcus granulosus]	0.98	GO:0005524;GO:0006950	_	_	_	_	_	_	K03283	HSPA1_8
isotig01289	891	64	217.71	891	AT15141p [Drosophila melanogaster]	0.99	GO:0030425;GO:0007528;GO:0030048;GO:0051533;GO:0016477;GO:0043274;GO:2001020;GO:0016061;GO:0004683;GO:0031489;GO:0031996;GO:0032465;GO:0051489;GO:0005513;GO:0031476;GO:0006468;GO:0046331;GO:0007099;GO:0043277;GO:0040010;GO:0008049;GO:0006898;GO:0016060;GO:0007052;GO:0042052;GO:0051726;GO:0031475;GO:0005954;GO:0048786;GO:0000922;GO:0016028;GO:0005524;GO:0051296;GO:0007616;GO:0009792;GO:0030496;GO:…	7739.JGI132038	hypothetical protein; Calmodulin mediates the control of a large number of enzymes and other [...]	0.9865	COG5126	KOG0027	NOG277755	K02183	CALM
isotig03381	600	43	217.22	600	_	_	_	_	_	_	_	_	_	None	_
isotig03610	559	39	211.46	559	_	_	_	_	_	_	_	_	_	None	_
isotig00444	649	44	205.49	649	similar to GenBank Accession Number AJ312339 putative ribosomal protein L27A protein in Oncorhynchus mykiss [Schistosoma japonicum]	0.95	GO:0005840;GO:0007018;GO:0005524;GO:0005874;GO:0042254;GO:0005875;GO:0003777;GO:0006412;GO:0003735	6182.Q86EL2	Clone ZZD233 mRNA sequence	0.9391	COG0200	KOG1742	_	K10394	KIF3_17
isotig02573	841	57	205.43	841	_	_	_	_	_	_	_	_	_	None	_
isotig04012	376	25	201.53	376	_	_	_	_	_	_	_	_	_	None	_
isotig03373	603	40	201.06	603	multidrug resistance protein [Schistosoma mansoni]	0.82	GO:0016020;GO:0005786;GO:0015238;GO:0006614;GO:0030942;GO:0015297;GO:0006855;GO:0008312	9544.ENSMMUP00000021132	signal recognition particle 14kDa (homologous Alu RNA binding protein)	0.7732	_	KOG1761	_	K03104	SRP14
isotig03969	424	28	200.16	424	hypothetical protein IMG5_187620 [Ichthyophthirius multifiliis]	0.57	_	_	_	_	_	_	_	None	_
isotig02814	745	49	199.35	745	_	_	_	_	_	_	_	_	_	None	_
isotig03816	503	32	192.83	503	hypothetical protein [Schistosoma mansoni]	0.65	_	_	_	_	_	_	_	None	_
isotig03264	624	38	184.58	624	camp-dependent protein kinase type I-beta regulatory subunit [Schistosoma mansoni]	0.95	GO:0045859;GO:0030552;GO:0007165;GO:0016301;GO:0008603;GO:0005952	_	_	_	_	_	_	K04739	PRKAR
isotig00966	1402	85	183.76	1402	MGC84751 protein [Xenopus MGC84751 protein [Xenopus laevis]	0.81	GO:0009252;GO:0005524;GO:0004356;GO:0006542	6182.Q86EI1	Glutamine synthetase (EC 6.3.1.2)	0.8182	COG0174	KOG0683	_	K01915	glnA
isotig03241	629	38	183.11	629	H/ACA ribonucleoprotein complex subunit 2 [Clonorchis sinensis]	0.68	_	_	_	_	_	_	_	K11129	NHP2, NOLA2
isotig01836	450	27	181.86	450	Ago2 [Schistosoma japonicum]	0.79	GO:0005840;GO:0006446;GO:0003743	6182.Q5DG80	Putative uncharacterized protein	0.9101	_	KOG1041	_	K11593	ELF2C
isotig00204	905	54	180.85	905	nascent polypeptide associated complex alpha subunit (nac alpha) [Schistosoma mansoni]	0.78	_	7070.XP_970675	similar to CG8759-PB, isoform B	0.7682	COG1308	KOG2239	_	K03626	EGD2, NACA
isotig03819	495	29	177.57	495	_	_	_	_	_	_	_	_	_	None	_
isotig02261	1068	62	175.96	1068	hypothetical protein [Taenia solium]	0.85	_	_	_	_	_	_	_	None	_
isotig00306	606	35	175.06	606	RecName: Full=Thioredoxin; thioredoxin [Echinococcus granulosus]	0.98	GO:0006662;GO:0015035;GO:0009055;GO:0022900;GO:0006118;GO:0045454	4932.YLR043C	Thioredoxin-1 (Thioredoxin I) (TR-I) (Thioredoxin-2); Participates as a hydrogen donor in re [...]	0.7692	COG0526	KOG0907	_	K03671	trxA
isotig02811	746	43	174.71	746	_	_	_	_	_	_	_	_	_	None	_
isotig03775	507	29	173.37	507	eukaryotictranslation initiation factor [Clonorchis sinensis]	0.54	_	_	_	_	_	_	_	None	_
isotig02822	740	41	167.93	740	centrin-related [Schistosoma centrin-related [Schistosoma mansoni]	0.9	GO:0005929;GO:0005524;GO:0005813;GO:0008026;GO:0003676;GO:0044763;GO:0005509;GO:0032403	9615.ENSCAFP00000028275	centrin, EF-hand protein, 2	0.7882	COG5126	KOG0028	_	K10840	CETN2
isotig03491	579	32	167.51	579	_	_	_	_	_	_	_	_	_	None	_
isotig02521	872	48	166.84	872	RecName: Full=Myophilin myophilin antigen [Echinococcus granulosus]	0.99	_	6182.Q86DV9	Clone ZZZ59 mRNA sequence	0.8828	COG5199	KOG2046	_	None	_
isotig01270	764	42	166.62	764	_	_	_	_	_	_	_	_	_	None	_
isotig03063	674	37	166.39	674	ubiquitin-conjugating enzyme E2r [Schistosoma mansoni]	0.75	GO:0016881	_	_	_	_	_	_	K02207	UBE2R, UBC3, CDC34
contig00972	568	31	165.42	568	hypothetical protein FOMMEDRAFT_98729 [Fomitiporia mediterranea MF3/22]	0.83	_	4932.YLR154W-E	Uncharacterized protein ART3 (Antisense to ribosomal RNA transcript protein 3)	0.8913	_	_	NOG80376	None	_
isotig00346	239	13	164.86	239	_	_	_	_	_	_	_	_	_	None	_
isotig03966	424	23	164.42	424	_	_	_	_	_	_	_	_	_	None	_
isotig03984	411	22	162.24	411	_	_	_	_	_	_	_	_	_	None	_
isotig03891	470	25	161.22	470	GFBP-like protein [Taenia asiatica]	0.91	GO:0001558;GO:0005520;GO:0016942	_	_	_	_	_	_	None	_
isotig03678	528	28	160.73	528	_	_	_	_	_	_	_	_	_	None	_
isotig03092	662	35	160.25	662	_	_	_	_	_	_	_	_	_	None	_
isotig03639	549	29	160.11	549	dehydrodolichyl diphosphate synthase [Clonorchis sinensis]	0.65	GO:0016740	_	_	_	_	_	_	K11778	DHDDS, RER2, SRT1
isotig03615	551	29	159.52	551	_	_	_	_	_	_	_	_	_	None	_
isotig00737	763	40	158.9	763	calmodulin mutant SYNCAM64B [synthetic construct]	0.78	GO:0048011;GO:0043274;GO:0072542;GO:0030801;GO:0002576;GO:0051343;GO:0046209;GO:0007173;GO:0008543;GO:0031996;GO:0032465;GO:0005513;GO:0006006;GO:0005980;GO:1901844;GO:0005654;GO:0007202;GO:0060315;GO:0000922;GO:0035307;GO:0030168;GO:0005829;GO:0005576;GO:0060316;GO:0034704;GO:0010881;GO:0005886;GO:0005876;GO:0007186;GO:0031997;GO:0005813;GO:0032516;GO:0030017;GO:0002027;GO:0044325;GO:0019904;GO:…	_	_	_	_	_	_	K02183	CALM
isotig01814	425	22	156.9	425	_	_	_	_	_	_	_	_	_	None	_
isotig02211	1122	58	156.68	1122	transitional endoplasmic reticulum ATPase, partial [Clonorchis sinensis]	0.92	GO:0005524;GO:0016567;GO:0034214;GO:0006302;GO:0005829;GO:0016887;GO:0006810;GO:0018279;GO:0000785;GO:0030433;GO:0035101;GO:0035861;GO:0008289;GO:0019985;GO:0051301;GO:0006200;GO:0032403	31033.ENSTRUP00000045516	valosin-containing protein	0.8345	_	KOG0730	_	K13525	VCP, CDC48
isotig02049	2022	103	154.4	2022	phosphoenolpyruvate carboxykinase [Echinococcus granulosus]	0.98	GO:0006099;GO:0004613;GO:0016310;GO:0016301;GO:0006094;GO:0005525	6182.Q5DGF3	SJCHGC06900 protein	0.8168	COG1274	KOG3749	_	K01596	E4.1.1.32, pckA, PEPCK
isotig03203	638	32	152.02	638	histone H2A.V [Clonorchis sinensis]	0.98	GO:0005634;GO:0003677;GO:0046982;GO:0006334;GO:0000786	6182.Q5DE19	Histone H2A	0.9898	COG5262	KOG1757	_	K11251	H2A
isotig02171	1199	60	151.68	1199	estradiol 17-beta-dehydrogenase 12 [Clonorchis sinensis]	0.61	_	_	_	_	_	_	_	None	_
isotig03860	480	24	151.55	480	small GTP-binding protein [Solanum lycopersicum]	0.86	GO:0006184;GO:0006687;GO:0003924;GO:0005773;GO:0000139;GO:0046686;GO:0032588;GO:0004767;GO:0007264;GO:0006888;GO:0005525;GO:0005886;GO:0015031	3702.AT1G02130.1-P	ARA-5 (ARABIDOPSIS RAS 5); GTP binding; Belongs to the Rab1 GTPase subfamily. This small GTP [...]	0.855	COG1100	KOG0084	_	K07874	RAB1A
isotig03530	571	28	148.63	571	_	_	_	_	_	_	_	_	_	None	_
isotig01835	555	27	147.45	555	Ago2 [Schistosoma japonicum]	0.81	GO:0005840;GO:0006446;GO:0003743	6182.Q5DG80	Putative uncharacterized protein	0.9213	_	KOG1041	_	K11593	ELF2C
isotig02339	992	48	146.66	992	Ras-like protein [Medicago Ras-like protein [Medicago truncatula]	0.8	GO:0007264;GO:0005525;GO:0015031	6182.Q86ET1	SJCHGC02833 protein	0.8554	COG1100	KOG0084	NOG286713	K07874	RAB1A
isotig03754	518	25	146.28	518	_	_	_	_	_	_	_	_	_	None	_
isotig00800	811	39	145.76	811	PREDICTED: post-GPI attachment to proteins factor 2-like [Ceratitis capitata]	0.53	_	_	_	_	_	_	_	None	_
isotig03327	606	29	145.05	606	hypothetical protein PHACADRAFT_107112 [Phanerochaete carnosa HHB-10118-sp]	0.74	_	_	_	_	_	_	_	None	_
isotig02061	1791	85	143.85	1791	T-complex protein 1 subunit alpha [Spirometra erinaceieuropaei]	0.84	GO:0044267;GO:0000166	6182.Q5DF55	T-complex protein 1 subunit alpha	0.7768	COG0459	KOG0360	_	K09493	CCT1, TCP1
isotig02193	1165	55	143.09	1165	RecName: Full=Tropomyosin tropomyosin [Echinococcus multilocularis]	0.96	_	6182.Q26519	Tropomyosin; Tropomyosin, in association with the troponin complex, plays a central role in [...]	0.847	_	KOG1003	_	K10373	TPM1
isotig01524	598	28	141.92	598	_	_	_	_	_	_	_	_	_	None	_
contig00978	664	31	141.51	664	RecName: Full=Putative uncharacterized protein ART3; AltName: Full=Antisense to ribosomal RNA transcript protein 3 unknown [Saccharomyces	0.92	_	4932.YLR154W-E	Uncharacterized protein ART3 (Antisense to ribosomal RNA transcript protein 3)	0.9231	_	_	NOG80376	None	_
isotig02575	839	39	140.89	839	_	_	_	_	_	_	_	_	_	None	_
isotig02613	820	38	140.46	820	subfamily T1A non-peptidase homologue (T01 family) [Schistosoma mansoni]	0.88	GO:0005634;GO:0016310;GO:0019773;GO:0004298;GO:0006511;GO:0016301;GO:0005737	6182.B9VRG0	Proteasome subunit alpha type (EC 3.4.25.1); The proteasome is a multicatalytic proteinase c [...]	0.8803	COG0638	KOG0176	_	K02729	PSMA5
isotig02848	736	34	140.02	736	myosin heavy chain [Schistosoma myosin heavy chain [Schistosoma mansoni]	0.86	GO:0003779;GO:0005524;GO:0003774;GO:0016459	_	_	_	_	_	_	K10352	MYH
isotig02036	2602	119	138.62	2602	elongation factor 2 [Clonorchis sinensis]	0.82	GO:0005840;GO:0006184;GO:0006448;GO:0003746;GO:0005525;GO:0003924	10228.JGI37398	hypothetical protein	0.7881	COG0480	KOG0469	_	K03234	EEF2
isotig00347	242	11	137.77	242	_	_	_	_	_	_	_	_	_	None	_
isotig04016	374	17	137.77	374	_	_	_	_	_	_	_	_	_	None	_
isotig02102	1457	65	135.22	1457	phosphoglycerate kinase [Clonorchis sinensis]	0.78	GO:0016301;GO:0044237	6182.B3W661	Phosphoglycerate kinase (EC 2.7.2.3)	0.7705	COG0126	KOG1367	_	K00927	PGK, pgk
isotig04008	384	17	134.18	384	_	_	_	_	_	_	_	_	_	None	_
isotig02503	886	39	133.42	886	_	_	_	_	_	_	_	_	_	None	_
isotig00442	659	29	133.38	659	similar to GenBank Accession Number AJ312339 putative ribosomal protein L27A protein in Oncorhynchus mykiss [Schistosoma japonicum]	0.95	GO:0005840;GO:0007018;GO:0005524;GO:0005874;GO:0042254;GO:0005875;GO:0003777;GO:0006412;GO:0003735	6182.Q86EL2	Clone ZZD233 mRNA sequence	0.9391	COG0200	KOG1742	_	K10394	KIF3_17
isotig03164	644	28	131.78	644	PDZ and LIM domain protein Zasp [Clonorchis sinensis]	0.81	GO:0008270	_	_	_	_	_	_	None	_
isotig02408	936	40	129.53	936	_	_	_	_	_	_	_	_	_	None	_
isotig02078	1605	68	128.42	1605	Ag5 [Echinococcus granulosus]	0.98	GO:0004252;GO:0006508	_	_	_	_	_	_	None	_
isotig02397	946	40	128.16	946	Voltage-dependent anion-selective channel protein 2 [Schistosoma japonicum]	0.56	_	_	_	_	_	_	_	K05862	VDAC1
isotig03925	451	19	127.69	451	_	_	_	_	_	_	_	_	_	None	_
isotig03189	642	27	127.47	642	G1Y162 protein [Echinococcus G1Y162 protein [Echinococcus granulosus]	0.97	_	_	_	_	_	_	_	None	_
isotig01497	812	34	126.91	812	probable Vacuolar ATP synthase subunit E [Piriformospora indica DSM 11827]	0.72	_	_	_	_	_	_	_	None	_
isotig02665	797	33	125.5	797	SJCHGC01945 protein [Schistosoma japonicum]	0.84	GO:0006525;GO:0005759;GO:0022008;GO:0004587;GO:0030170;GO:0006591;GO:0006560	6182.Q5DDC4	SJCHGC01945 protein	0.8383	COG4992	KOG1402	_	K00819	E2.6.1.13, rocD
isotig02217	1121	46	124.38	1121	_	_	_	_	_	_	_	_	_	None	_
isotig03284	618	25	122.61	618	PREDICTED: UTP--glucose-1-phosphate uridylyltransferase isoform 1 [Apis mellifera]	0.75	GO:0016740	_	_	_	_	_	_	K00963	UGP2, galU, galF
isotig01998	323	13	121.99	323	putative high mobility group-like nuclear protein 2 [Echinococcus multilocularis]	0.96	GO:0005840;GO:0042254;GO:0003723;GO:0005730	6182.Q5DFD4	SJCHGC09523 protein	0.859	COG1358	KOG3387	_	K12845	SNU13, NHP2L
isotig03894	465	18	117.33	465	_	_	_	_	_	_	_	_	_	None	_
isotig03402	598	23	116.58	598	translocase of inner mitochondrial membrane [Schistosoma mansoni]	0.69	GO:0016020;GO:0006810;GO:0005739	_	_	_	_	_	_	None	_
isotig03051	679	26	116.06	679	_	_	_	_	_	_	_	_	_	None	_
isotig02582	837	32	115.88	837	PREDICTED: CDK5 regulatory subunit-associated protein 1-like [Oryzias latipes]	0.65	GO:0044260;GO:0043412;GO:0044238	_	_	_	_	_	_	None	_
isotig03603	560	21	113.66	560	putative exocyst complex component Sec6 [Schistosoma japonicum]	0.61	_	_	_	_	_	_	_	K06110	EXOC3, SEC6L1
isotig03565	564	21	112.86	564	Histone H2A [Crassostrea gigas]	0.92	GO:0005634;GO:0003677;GO:0046982;GO:0006334;GO:0000786	7425.XP_001606447	histone H2A	0.9649	COG5262	KOG1756	_	K11251	H2A
isotig00111	765	28	110.94	765	RecName: Full=Peptidyl-prolyl cis-trans isomerase; Short=PPIase; AltName: Full=Cyclophilin; AltName: Full=Cyclosporin A-binding protein; AltName: Full=EGCyP-1; AltN	0.95	GO:0006457;GO:0003755;GO:0000413;GO:0042277;GO:0005737	6182.Q5DEE6	Peptidyl-prolyl cis-trans isomerase (EC 5.2.1.8); PPIases accelerate the folding of proteins [...]	0.8228	COG0652	KOG0865	_	K01802	E5.2.1.8
isotig03862	482	17	106.9	482	NF-kappa-B-activating protein [Schistosoma japonicum]	0.91	GO:0022008;GO:0000398;GO:0071013	6182.Q5DE56	SJCHGC09158 protein	0.9038	_	KOG2812	_	None	_
isotig03399	597	21	106.62	597	_	_	_	_	_	_	_	_	_	None	_
isotig03026	683	24	106.51	683	band 4.1-like protein 5, partial [Clonorchis sinensis]	0.65	_	_	_	_	_	_	_	None	_
isotig03760	513	18	106.35	513	mitotic phosphoprotein 44 [Schistosoma mansoni]	0.74	_	6182.Q5BWE7	SJCHGC05789 protein	0.7619	_	KOG4285	_	K14313	NUP35, NUP53
isotig03837	487	17	105.8	487	_	_	_	_	_	_	_	_	_	None	_
isotig01060	870	30	104.52	870	Synaptobrevin, partial [Crassostrea gigas]	0.64	_	_	_	_	_	_	_	None	_
isotig03067	672	23	103.74	672	_	_	_	_	_	_	_	_	_	None	_
isotig03589	556	19	103.58	556	_	_	_	_	_	_	_	_	_	None	_
isotig03591	559	19	103.02	559	_	_	_	_	_	_	_	_	_	None	_
isotig04077	207	7	102.5	207	SJCHGC01399 protein [Schistosoma japonicum]	0.7	GO:0090266;GO:0008757;GO:0005515;GO:0006481;GO:0003880;GO:0042981;GO:0031333	_	_	_	_	_	_	K15451	PPM2, LCMT2, TYW4
isotig01262	772	26	102.08	772	_	_	_	_	_	_	_	_	_	None	_
isotig02074	1640	55	101.65	1640	_	_	_	_	_	_	_	_	_	None	_
isotig03780	507	17	101.63	507	PREDICTED: signal peptidase complex subunit 3-like [Oreochromis niloticus]	0.7	_	_	_	_	_	_	_	K12948	SPCS3, SPC3
isotig01630	574	19	100.33	574	_	_	_	_	_	_	_	_	_	None	_
isotig02690	791	26	99.63	791	hypothetical protein YQE_11774, partial [Dendroctonus ponderosae]	0.86	GO:0009733;GO:0005524;GO:0009416;GO:0048767;GO:0005730;GO:0005515;GO:0005829;GO:0005739;GO:0009941;GO:0005886;GO:0010498;GO:0009611;GO:0005856;GO:0009506;GO:0006007;GO:0006094;GO:0009845;GO:0005200;GO:0005618;GO:0051301;GO:0032880;GO:0007010;GO:0009570	_	_	_	_	_	_	K10355	ACTF
isotig00348	213	7	99.61	213	_	_	_	_	_	_	_	_	_	None	_
isotig01669	581	19	99.12	581	hypothetical protein PANDA_018556 [Ailuropoda melanoleuca]	1	GO:0003677;GO:0005730;GO:0045653;GO:0046982;GO:0006334;GO:0015629;GO:0000786	8090.ENSORLP00000001068	.	1	COG2036	KOG3467	NOG293286	K11251	H2A
isotig03736	525	17	98.15	525	SJCHGC07315 protein [Schistosoma japonicum]	0.74	_	_	_	_	_	_	_	None	_
isotig02222	1116	36	97.77	1116	_	_	_	_	_	_	_	_	_	None	_
isotig03871	469	15	96.94	469	_	_	_	_	_	_	_	_	_	None	_
isotig02353	979	31	95.98	979	actin [Gastrophysa viridula]	0.62	GO:0005856;GO:0005524;GO:0005737	_	_	_	_	_	_	K05692	ACTB_G1
isotig02686	792	25	95.67	792	_	_	_	_	_	_	_	_	_	None	_
isotig01336	704	22	94.72	704	hypothetical protein CAPTEDRAFT_169211 [Capitella teleta]	0.63	_	_	_	_	_	_	_	None	_
isotig01987	416	13	94.72	416	Kunitz protein 8 [Echinococcus granulosus]	0.66	GO:0008233	_	_	_	_	_	_	K03909	TFPI
isotig03999	393	12	92.55	393	_	_	_	_	_	_	_	_	_	None	_
isotig01406	662	20	91.57	662	hypothetical protein [Schistosoma mansoni]	0.79	GO:0005739	_	_	_	_	_	_	None	_
isotig01514	618	18	88.28	618	Immediate early response 3-interacting protein 1 [Crassostrea gigas]	0.74	_	6182.Q5BSG2	SJCHGC04432 protein	0.7875	_	KOG4779	_	None	_
isotig01174	837	24	86.91	837	Lin-7 homolog B [Schistosoma Lin-7 homolog B [Schistosoma japonicum]	0.86	_	7425.XP_001603299	similar to ENSANGP00000017469	0.8258	_	KOG3550	_	None	_
isotig03719	525	15	86.6	525	hypothetical protein [Schistosoma hypothetical protein [Schistosoma japonicum]	0.7	_	_	_	_	_	_	_	None	_
isotig02055	1871	53	85.86	1871	heat shock protein gp96 [Taenia asiatica]	0.96	GO:0006457;GO:0005524;GO:0051082;GO:0006950	_	_	_	_	_	_	K09487	HSP90B, TRA1
isotig03994	398	11	83.77	398	NEDD4-like E3 ubiquitin-protein ligase WWP1 [Clonorchis sinensis]	0.8	GO:0016567;GO:0005622;GO:0004842	_	_	_	_	_	_	K05633	AIP5, WWP1
isotig01234	545	15	83.42	545	_	_	_	_	_	_	_	_	_	None	_
isotig00974	1419	39	83.3	1419	calreticulin [Echinococcus granulosus]	0.95	GO:0006457;GO:0005783;GO:0005509;GO:0051082	_	_	_	_	_	_	K08057	CALR
isotig03866	477	13	82.61	477	_	_	_	_	_	_	_	_	_	None	_
isotig03076	667	18	81.8	667	poly(A) RNA polymerase gld-2 homolog A [Clonorchis sinensis]	0.73	_	_	_	_	_	_	_	K14079	None
isotig02428	927	25	81.74	927	Hsp40, partial [Taenia asiatica]	0.85	GO:0043229;GO:0044444	69293.ENSGACP00000008481	annotation not avaliable	0.7971	COG0484	_	_	K09512	DNAJB6
isotig02716	781	21	81.5	781	_	_	_	_	_	_	_	_	_	None	_
isotig02692	785	21	81.08	785	DnaJ-like protein subfamily b member 11 precursor [Ictalurus punctatus]	0.76	_	_	_	_	_	_	_	K09517	DNAJB11
isotig00247	412	11	80.92	412	Protein GPDH-2, isoform a [Caenorhabditis elegans]	0.7	_	_	_	_	_	_	_	K00006	E1.1.1.8, GPD1
isotig02581	837	22	79.67	837	_	_	_	_	_	_	_	_	_	None	_
isotig01801	535	14	79.32	535	_	_	_	_	_	_	_	_	_	None	_
isotig03135	654	17	78.79	654	PHD finger protein 7 [Clonorchis sinensis]	0.75	GO:0046872	6182.Q5C103	SJCHGC05275 protein	0.7879	_	KOG1084	_	None	_
isotig04058	270	7	78.58	270	_	_	_	_	_	_	_	_	_	None	_
isotig01378	657	17	78.43	657	_	_	_	_	_	_	_	_	_	None	_
isotig00498	1139	29	77.17	1139	hypothetical protein DAPPUDRAFT_326737 [Daphnia pulex]	0.76	GO:0019904;GO:0004497	7955.ENSDARP00000032575	tyrosine 3-monooxygenase/tryptophan 5-monooxygenase activation protein, epsilon polypeptide	0.7721	COG5040	KOG0841	_	K06630	YWHA
isotig01410	673	17	76.56	673	lysosomal pro-X carboxypeptidase [Clonorchis sinensis]	0.69	GO:0016787	_	_	_	_	_	_	K01285	PRCP
isotig02063	1749	44	76.25	1749	_	_	_	_	_	_	_	_	_	None	_
isotig03184	642	16	75.54	642	P30 dbc protein [Schistosoma putative p30 dbc protein [Schistosoma mansoni]	0.64	_	_	_	_	_	_	_	None	_
isotig01160	849	21	74.97	849	_	_	_	_	_	_	_	_	_	None	_
isotig03542	569	14	74.58	569	_	_	_	_	_	_	_	_	_	None	_
isotig02418	935	23	74.56	935	chaperonin [Taenia asiatica]	0.95	GO:0006457;GO:0005524;GO:0051082;GO:0005737	_	_	_	_	_	_	K09498	CCT6
isotig02199	1149	28	73.86	1149	_	_	_	_	_	_	_	_	_	None	_
isotig01059	1243	30	73.15	1243	_	_	_	_	_	_	_	_	_	None	_
isotig03643	547	13	72.03	547	_	_	_	_	_	_	_	_	_	None	_
isotig03899	466	11	71.55	466	_	_	_	_	_	_	_	_	_	None	_
isotig02894	721	17	71.47	721	_	_	_	_	_	_	_	_	_	None	_
isotig04010	382	9	71.41	382	neuronal nitric oxide synthase protein inhibitor [Taenia solium]	0.76	GO:0006810;GO:0005874;GO:0003774;GO:0008092;GO:0005813;GO:0008039;GO:0006915;GO:0030286;GO:0019886;GO:0005829;GO:0016459;GO:0007017;GO:0005886	7159.AAEL011478-PB	cytoplasmic dynein light chain	0.7975	_	KOG3430	_	K10418	DYNLL
isotig01916	388	9	70.31	388	_	_	_	_	_	_	_	_	_	None	_
isotig03745	520	12	69.95	520	hypothetical protein Smp_180370 [Schistosoma mansoni]	0.66	_	_	_	_	_	_	_	K14788	NOL10, ENP2
isotig03869	479	11	69.6	479	probable methyltransferase WBSCR22 homolog, partial [Clonorchis sinensis]	0.59	GO:0008152;GO:0016740	_	_	_	_	_	_	None	_
isotig01390	656	15	69.31	656	putative Cytochrome c-type heme lyase (CCHL) [Schistosoma japonicum]	0.82	GO:0015994;GO:0005739;GO:0004408	6182.Q5BXL2	SJCHGC08288 protein	0.8333	_	KOG3996	_	K01764	E4.4.1.17
isotig02808	748	17	68.89	748	_	_	_	_	_	_	_	_	_	None	_
isotig03945	441	10	68.73	441	protein argonaute-3 [Clonorchis sinensis]	0.8	GO:0005840;GO:0006446;GO:0003743	6182.Q5DG80	Putative uncharacterized protein	0.9123	_	KOG1041	_	K11593	ELF2C
isotig00496	1195	27	68.48	1195	SJCHGC02467 protein [Schistosoma hypotherical protein [Schistosoma japonicum]	0.66	GO:0040010;GO:0006898;GO:0005622;GO:0009792	6182.Q5DCW6	SJCHGC02467 protein	0.8133	COG0100	KOG0408	_	None	_
isotig03460	584	13	67.47	584	hypothetical protein [Schistosoma mansoni]	0.7	_	_	_	_	_	_	_	None	_
isotig00964	1356	30	67.06	1356	calcineurin B [Echinococcus calcineurin B [Echinococcus granulosus]	0.97	GO:0007507;GO:0019904;GO:0051531;GO:0004721;GO:0005829;GO:0005509;GO:0006470;GO:0001837;GO:0001569;GO:0060487	6182.B3GV00	Putative uncharacterized protein	0.9241	COG5126	KOG0034	_	K06268	PPP3R, CNB
isotig00626	594	13	66.33	594	hypothetical protein SETTUDRAFT_111947 [Setosphaeria turcica Et28A]	1	_	51453.JGI61995	annotation not available	0.898	_	_	NOG80376	None	_
isotig03983	413	9	66.05	413	_	_	_	_	_	_	_	_	_	None	_
isotig03910	460	10	65.89	460	immunogenic protein Ts11 [Taenia solium]	0.75	_	_	_	_	_	_	_	None	_
isotig01302	749	16	64.75	749	high mobility group protein B1, partial [Clonorchis sinensis]	0.81	_	6182.Q86E32	High mobility group B1 SJCHGC00614 protein	0.7625	COG5648	KOG0381	_	K10802	HMGB1
isotig00801	796	17	64.73	796	_	_	_	_	_	_	_	_	_	None	_
isotig01756	516	11	64.61	516	uridine cytidine kinase I [Schistosoma mansoni]	0.75	GO:0016310;GO:0046132;GO:0005524;GO:0010138;GO:0016301	6182.Q5BVL3	SJCHGC06086 protein	0.7652	COG0572	_	_	K00876	E2.7.1.48, udk
isotig02470	903	19	63.77	903	_	_	_	_	_	_	_	_	_	None	_
isotig03291	618	13	63.76	618	elongin A-related [Schistosoma elongin A-related [Schistosoma mansoni]	0.86	GO:0005840;GO:0005634;GO:0003677;GO:0006355;GO:0006448;GO:0016021;GO:0003746	_	_	_	_	_	_	K15076	TCEB3, ELOA
isotig01375	720	15	63.15	720	claudin-like protein; septate junction protein [Schistosoma mansoni]	0.56	_	_	_	_	_	_	_	None	_
isotig04033	347	7	61.14	347	hypothetical protein [Taenia solium]	0.87	_	_	_	_	_	_	_	None	_
isotig03406	597	12	60.92	597	_	_	_	_	_	_	_	_	_	None	_
isotig02657	802	16	60.47	802	unknown [Medicago truncatula]	0.82	GO:0005524;GO:0005200;GO:0009792;GO:0006915;GO:0005865;GO:0040039;GO:0000281;GO:0006898;GO:0040035;GO:0040007;GO:0071688;GO:0002119	7739.JGI91599	hypothetical protein; Actins are highly conserved proteins that are involved in various type [...]	0.7915	COG5277	KOG0676	NOG223123	K12314	ACTC1
isotig02024	202	4	60.02	202	_	_	_	_	_	_	_	_	_	None	_
isotig02937	708	14	59.93	708	translation initiation factor 4A-like protein [Echinococcus multilocularis]	0.96	GO:0005840;GO:0006446;GO:0003743;GO:0005524;GO:0006200;GO:0008026	6182.Q5DC56	SJCHGC06283 protein	0.9122	COG0513	KOG0328	_	K13025	EIF4A3, FAL1
isotig01990	355	7	59.77	355	SJCHGC06537 protein [Schistosoma Ribosomal Protein, Small subunit [Schistosoma japonicum]	0.81	GO:0005840;GO:0042254;GO:0006412;GO:0003735	6182.Q5BS30	SJCHGC06537 protein	0.8072	_	KOG3486	_	K02971	RP-S21e, RPS21
isotig02213	1125	22	59.27	1125	dolichyl-phosphate beta-glucosyltransferase [Clonorchis sinensis]	0.75	GO:0016757	6182.Q5DES7	SJCHGC01491 protein	0.7725	COG0463	KOG2977	_	K00729	ALG5
isotig03579	563	11	59.22	563	_	_	_	_	_	_	_	_	_	None	_
isotig03561	566	11	58.91	566	_	_	_	_	_	_	_	_	_	None	_
isotig01351	843	16	57.53	843	Dynein light chain 2, cytoplasmic [Crassostrea gigas]	0.8	GO:0005875;GO:0007017	69293.ENSGACP00000005338	dynein, light chain, LC8-type 1	0.9524	_	KOG3430	_	K10418	DYNLL
isotig02999	686	13	57.44	686	_	_	_	_	_	_	_	_	_	None	_
isotig03710	528	10	57.4	528	T-complex protein 1 subunit zeta [Clonorchis sinensis]	0.92	GO:0006457;GO:0005524;GO:0051082;GO:0005737	6182.B5M6Z3	Putative uncharacterized protein	0.9213	COG0459	KOG0359	_	K09498	CCT6
isotig01984	371	7	57.19	371	phosphatidylinositol transfer protein [Schistosoma mansoni]	0.79	GO:0006810;GO:0005622	_	_	_	_	_	_	None	_
isotig01343	804	15	56.55	804	GE17549 [Drosophila yakuba]	0.74	GO:0046907;GO:0008021;GO:0030131;GO:0016183;GO:0006727;GO:0008340;GO:0022008;GO:0007269;GO:0007220;GO:0030123;GO:0007040	_	_	_	_	_	_	K12398	AP3M
isotig02640	804	15	56.55	804	PREDICTED: E3 ubiquitin-protein ligase RNF19A isoform 2 [Strongylocentrotus purpuratus]	0.63	_	_	_	_	_	_	_	K11972	RNF19A
isotig02649	805	15	56.48	805	spliceosome RNA helicase bat1 [Ictalurus punctatus]	0.94	GO:0005524;GO:0008026;GO:0003676	6182.Q86E04	Clone ZZZ368 mRNA sequence	0.8966	COG0513	KOG0329	_	K12812	UAP56, BAT1, SUB2
isotig02080	1591	29	55.25	1591	hypothetical protein CAPTEDRAFT_164804 [Capitella teleta]	0.62	GO:0003824	_	_	_	_	_	_	K08056	PDIA3, GRP58
isotig02140	1318	24	55.19	1318	_	_	_	_	_	_	_	_	_	None	_
isotig02416	936	17	55.05	936	PREDICTED: ERO1-like protein beta-like [Oreochromis niloticus]	0.73	GO:0008152;GO:0003824	_	_	_	_	_	_	K10976	ERO1LB
isotig03108	663	12	54.86	663	sterol O-acyltransferase [Clonorchis sinensis]	0.71	GO:0005783;GO:0016746;GO:0044425	6182.Q5BW94	SJCHGC04421 protein	0.7826	COG5056	_	_	K00637	E2.3.1.26, SOAT
isotig02505	886	16	54.74	886	proteasome (prosome macropain) subunit beta type 4 [Schistosoma japonicum]	0.7	GO:0004175;GO:0006508;GO:0000502	6182.Q5DAM2	Proteasome subunit beta type (EC 3.4.25.1); The proteasome is a multicatalytic proteinase co [...]	0.7621	_	KOG0185	_	K02736	PSMB4
isotig03098	665	12	54.69	665	protein disulfide isomerase [Loa loa]	0.66	GO:0003824	_	_	_	_	_	_	K09580	PDIA1, P4HB
isotig01615	613	11	54.39	613	F-type H+-transporting ATPase subunit c [Clonorchis sinensis]	0.81	GO:0008289;GO:0015986;GO:0015991;GO:0045263;GO:0016021;GO:0015078	6182.B5B7Q4	Putative uncharacterized protein	0.7727	COG0636	KOG3025	_	K02128	ATPeF0C, ATP5G
isotig03289	616	11	54.12	616	_	_	_	_	_	_	_	_	_	None	_
isotig03993	397	7	53.44	397	U1 small nuclear ribonucleoprotein A [Clonorchis sinensis]	0.71	GO:0000398;GO:0000166;GO:0030529;GO:0017069	_	_	_	_	_	_	K11091	SNRPA
isotig00405	968	17	53.23	968	_	_	_	_	_	_	_	_	_	None	_
isotig03019	684	12	53.17	684	_	_	_	_	_	_	_	_	_	None	_
isotig01821	514	9	53.07	514	dynein light chain 1 [Plasmodium berghei strain ANKA]	0.89	GO:0030235;GO:0005874;GO:0003774;GO:0006355;GO:0045428;GO:0007292;GO:0005868;GO:0008180;GO:0005829;GO:0005739;GO:0005886;GO:0006810;GO:0072686;GO:0007018;GO:0009653;GO:0030036;GO:0005813;GO:0042803;GO:0042326;GO:0006915;GO:0008022;GO:0019904;GO:0019886;GO:0000086;GO:0019048;GO:0000776;GO:0019899	5833.PFL0660w-1	dynein light chain 1, putative	0.8923	_	KOG3430	_	K10418	DYNLL
isotig03890	470	8	51.59	470	_	_	_	_	_	_	_	_	_	None	_
isotig01100	943	16	51.43	943	malate dehydrogenase [Echinococcus granulosus]	0.96	GO:0006090;GO:0019643;GO:0000166;GO:0046487;GO:0044262;GO:0030060;GO:0006108	6182.Q5D9T1	Malate dehydrogenase (EC 1.1.1.37)	0.7955	COG0039	KOG1494	_	K00026	MDH2
isotig03879	474	8	51.16	474	_	_	_	_	_	_	_	_	_	None	_
isotig02124	1367	23	51	1367	cathepsin L-like proteinase [Echinococcus multilocularis]	0.96	GO:0006508;GO:0008234	_	_	_	_	_	_	K01365	CTSL
isotig02900	714	12	50.94	714	_	_	_	_	_	_	_	_	_	None	_
isotig03118	661	11	50.44	661	granulin precursor [Xenopus (Silurana) tropicalis]	0.45	GO:0048488;GO:0060179;GO:0061351;GO:0010976;GO:0035988;GO:0060999;GO:0009986;GO:0005515;GO:0032355	_	_	_	_	_	_	None	_
isotig01775	555	9	49.15	555	putative ribosomal protein S25 [Spirometra erinaceieuropaei]	0.74	GO:0040010;GO:0030529;GO:0009792	6085.XP_002163815	similar to predicted protein	0.875	COG4901	KOG1767	_	K02975	RP-S25e, RPS25
isotig03607	557	9	48.97	557	hypoxanthine-guanine phosphoribosyltranferase [Schistosoma japonicum]	0.71	GO:0016763;GO:0009116;GO:1901137;GO:0043101;GO:0005488	6182.Q5MB11	Hypoxanthine-guanine phosphoribosyltranferase SJCHGC02257 protein	0.7545	COG0634	_	_	K00760	hprT, hpt, HPRT1
isotig02093	1488	24	48.89	1488	PREDICTED: tubulin alpha-1C chain-like [Takifugu rubripes]	0.96	GO:0005874;GO:0006184;GO:0005200;GO:0005737;GO:0003924;GO:0051258;GO:0007017;GO:0005525	31033.ENSTRUP00000019556	annotation not avaliable	0.9714	COG5023	KOG1376	_	K07374	TUBA
isotig02630	812	13	48.53	812	molecular chaperone GrpE [Clonorchis sinensis]	0.66	GO:0005488	28377.ENSACAP00000001957	GrpE-like 1, mitochondrial (E. coli)	0.7518	COG0576	_	_	K03687	GRPE
isotig00746	1002	16	48.4	1002	retinaldehyde binding protein-related [Schistosoma mansoni]	0.56	_	_	_	_	_	_	_	None	_
isotig02619	816	13	48.29	816	_	_	_	_	_	_	_	_	_	None	_
isotig02961	696	11	47.9	696	_	_	_	_	_	_	_	_	_	None	_
isotig03236	633	10	47.88	633	_	_	_	_	_	_	_	_	_	None	_
isotig00969	1457	23	47.85	1457	RecName: Full=Fructose-bisphosphate aldolase putative fructose-bisphosphate-aldolase [Echinococcus multilocularis]	0.99	GO:0006094;GO:0006000;GO:0004332;GO:0006096;GO:0006020;GO:0006013;GO:0006098;GO:0015976	6945.ISCW011371-PA	fructose 1,6-bisphosphate aldolase, putative	0.8204	COG3588	KOG1557	_	K01623	ALDO, fbaB
isotig01383	828	13	47.59	828	PREDICTED: structure-specific endonuclease subunit slx1-like [Nasonia vitripennis]	0.57	GO:0006974;GO:0006259;GO:0004518	7739.JGI219192	hypothetical protein	0.7528	_	KOG3005	_	K15078	SLX1
isotig03140	652	10	46.49	652	Pad1 homolog [Schistosoma mansoni]	0.9	GO:0004175;GO:0003677;GO:0008541;GO:0005524;GO:0005875;GO:0004386;GO:0032436	6182.Q5DI41	SJCHGC06520 protein	0.8933	COG1310	KOG1555	_	K03030	PSMD14, RPN11, POH1
isotig03443	587	9	46.47	587	hypothetical protein [Schistosoma mansoni]	0.7	_	_	_	_	_	_	_	None	_
isotig01505	654	10	46.35	654	cript-related [Schistosoma mansoni]	0.82	GO:0045184;GO:0043198;GO:0030165;GO:0014069;GO:0043025;GO:0032403;GO:0031122	6182.Q5D8M3	SJCHGC07075 protein	0.8065	_	KOG3476	_	None	_
isotig03912	459	7	46.22	459	_	_	_	_	_	_	_	_	_	None	_
isotig02023	329	5	46.06	329	tyrosine-protein kinase Fyn [Clonorchis sinensis]	0.8	GO:0004713;GO:0005524;GO:0006468	_	_	_	_	_	_	None	_
isotig02436	922	14	46.02	922	hypothetical protein [Schistosoma mansoni]	0.57	_	_	_	_	_	_	_	None	_
isotig01789	540	8	44.9	540	_	_	_	_	_	_	_	_	_	None	_
isotig02623	815	12	44.63	815	_	_	_	_	_	_	_	_	_	None	_
isotig02387	951	14	44.62	951	tropomyosin B [Echinococcus tropomyosin B [Echinococcus granulosus]	0.87	_	_	_	_	_	_	_	None	_
isotig03293	618	9	44.14	618	Chain C, Crystal Structure Of Replication Initiator Protein Repe54 Of Mini-F Plasmid Complexed With An Iteron Dna	0.96	GO:0005727;GO:0003887;GO:0006270;GO:0042575	3694.eugene3.60610001	annotation not avaliable	0.9643	COG5527	_	NOG146382	None	_
isotig03858	482	7	44.02	482	ATP-dependent RNA helicase FAL1, partial [Clonorchis sinensis]	0.79	GO:0005524;GO:0008026;GO:0003676	_	_	_	_	_	_	K13025	EIF4A3, FAL1
isotig03852	484	7	43.84	484	mitochondrial processing peptidase beta-subunit (M16 family) [Schistosoma mansoni]	0.84	GO:0046872;GO:0006508;GO:0004222	_	_	_	_	_	_	K01412	E3.4.24.64
isotig02982	694	10	43.67	694	SmadA protein [Echinococcus granulosus]	1	_	_	_	_	_	_	_	K04500	SMAD2_3
isotig02359	972	14	43.66	972	_	_	_	_	_	_	_	_	_	None	_
isotig02570	833	12	43.66	833	hypothetical protein [Schistosoma mansoni]	0.82	GO:0006397	6182.Q5DBF9	SJCHGC08967 protein	0.8	_	KOG3096	NOG134554	K12861	BCAS2
isotig03233	633	9	43.09	633	PREDICTED: maspardin-like [Bombyx mori]	0.58	_	_	_	_	_	_	_	None	_
isotig03527	570	8	42.54	570	_	_	_	_	_	_	_	_	_	None	_
isotig02707	785	11	42.47	785	Protein CMD-1 [Caenorhabditis C. briggsae CBR-CMD-1 protein [Caenorhabditis briggsae]	0.98	GO:0000922;GO:0016477;GO:0051296;GO:0043274;GO:0009792;GO:0031996;GO:0032465;GO:0005876;GO:0031997;GO:0005813;GO:0043277;GO:0051592;GO:0040010;GO:0044325;GO:0019904;GO:0016459;GO:0032880;GO:0005509;GO:0006898;GO:0017022;GO:0007052;GO:0031432;GO:0051726;GO:0042981	_	_	_	_	_	_	K02183	CALM
isotig01726	504	7	42.1	504	_	_	_	_	_	_	_	_	_	None	_
isotig02122	1372	19	41.97	1372	_	_	_	_	_	_	_	_	_	None	_
isotig03496	578	8	41.95	578	_	_	_	_	_	_	_	_	_	None	_
isotig03779	508	7	41.77	508	_	_	_	_	_	_	_	_	_	None	_
isotig00950	1616	22	41.26	1616	nuclear transcription factor Y alpha, partial [Clonorchis sinensis]	0.54	GO:0005667;GO:0006355;GO:0045449;GO:0003700	6182.Q5DDA7	SJCHGC05253 protein	0.9	COG5224	KOG1561	_	K08064	NFYA
isotig00502	591	8	41.03	591	_	_	_	_	_	_	_	_	_	None	_
isotig03413	593	8	40.89	593	_	_	_	_	_	_	_	_	_	None	_
isotig01541	748	10	40.52	748	_	_	_	_	_	_	_	_	_	None	_
isotig00758	681	9	40.06	681	Nucleolar protein 5 [Schistosoma japonicum]	0.85	GO:0044424	_	_	_	_	_	_	K14565	NOP58
isotig03666	541	7	39.22	541	GINS complex subunit 4 [Clonorchis sinensis]	0.76	_	_	_	_	_	_	_	None	_
isotig02133	1337	17	38.54	1337	thioredoxin domain-containing protein 9 [Clonorchis sinensis]	0.71	_	6182.Q5D9I0	SJCHGC06097 protein	0.75	_	KOG1672	_	None	_
isotig01857	553	7	38.37	553	hypothetical protein [Schistosoma mansoni]	0.89	GO:0005509;GO:0044428	_	_	_	_	_	_	None	_
isotig01643	642	8	37.77	642	hypothetical protein MGC1203 in Homo sapiens; similar to GenBank Accession Number BC022848 hypothetical protein MGC1203 in Homo sapiens [Schistosoma japonicum]	0.73	_	_	_	_	_	_	_	None	_
isotig03575	563	7	37.69	563	_	_	_	_	_	_	_	_	_	None	_
isotig03588	563	7	37.69	563	_	_	_	_	_	_	_	_	_	None	_
isotig01401	727	9	37.52	727	_	_	_	_	_	_	_	_	_	None	_
isotig01403	808	10	37.51	808	_	_	_	_	_	_	_	_	_	None	_
isotig03492	566	7	37.49	566	_	_	_	_	_	_	_	_	_	None	_
isotig02836	735	9	37.11	735	glucose-6-phosphatase [Echinococcus granulosus]	0.97	_	_	_	_	_	_	_	None	_
isotig02838	735	9	37.11	735	trans-golgi network vesicle protein 23A [Mus musculus]	0.6	_	_	_	_	_	_	_	None	_
isotig01691	574	7	36.96	574	hypothetical protein CAPTEDRAFT_200421 [Capitella teleta]	0.68	GO:0000166;GO:0003676	_	_	_	_	_	_	K13218	PTBP1, PTB
isotig00922	660	8	36.74	660	_	_	_	_	_	_	_	_	_	None	_
isotig02453	909	11	36.68	909	_	_	_	_	_	_	_	_	_	None	_
isotig03477	581	7	36.52	581	Hypothetical protein CBG11892 [Caenorhabditis briggsae]	0.51	_	_	_	_	_	_	_	K07562	NMD3
isotig03480	581	7	36.52	581	_	_	_	_	_	_	_	_	_	None	_
isotig02324	1005	12	36.19	1005	lysyl-tRNA synthetase [Brugia lysyl-tRNA synthetase, putative [Brugia malayi]	0.9	GO:0006430;GO:0005524;GO:0009085;GO:0004824;GO:0005737;GO:0003676	_	_	_	_	_	_	K04567	KARS, lysS
isotig02237	1091	13	36.12	1091	U3 small nucleolar ribonucleoprotein protein imp4 [Schistosoma mansoni]	0.8	GO:0030529;GO:0003676	_	_	_	_	_	_	K14846	RPF1
isotig01349	769	9	35.47	769	_	_	_	_	_	_	_	_	_	None	_
isotig00615	602	7	35.24	602	_	_	_	_	_	_	_	_	_	None	_
isotig00965	1492	17	34.54	1492	MGC84751 protein [Xenopus MGC84751 protein [Xenopus laevis]	0.8	GO:0009252;GO:0005524;GO:0004356;GO:0006542	6182.Q86EI1	Glutamine synthetase (EC 6.3.1.2)	0.813	COG0174	KOG0683	_	K01915	glnA
isotig02511	880	10	34.44	880	RecName: Full=Paramyosin paramyosin [Echinococcus granulosus]	0.96	GO:0003774;GO:0032982;GO:0005576;GO:0030016	_	_	_	_	_	_	K10352	MYH
isotig01595	632	7	33.57	632	_	_	_	_	_	_	_	_	_	None	_
isotig01142	908	10	33.38	908	putative 14-3-3 protein [Echinococcus granulosus]	1	GO:0045859;GO:0046958;GO:0007095;GO:0046982;GO:0042313;GO:0005737;GO:0007088;GO:0005875;GO:0008426;GO:0007411;GO:0008103;GO:0045927;GO:0007294;GO:0005634;GO:0009411;GO:0048190;GO:0005694;GO:0045172;GO:0008340;GO:0019904;GO:0007280;GO:0007265	7165.AGAP001151-PA	AGAP001151-PA	0.8268	COG5040	KOG0841	_	K06630	YWHA
isotig00953	1916	21	33.22	1916	Syntaxin-12 [Schistosoma Syntaxin-12, putative [Schistosoma mansoni]	0.77	_	_	_	_	_	_	_	None	_
isotig01159	916	10	33.09	916	_	_	_	_	_	_	_	_	_	None	_
isotig03606	553	6	32.89	553	peroxidasin [Schistosoma putative peroxidasin [Schistosoma mansoni]	0.8	GO:0006804;GO:0006979;GO:0020037;GO:0004601;GO:0055114	_	_	_	_	_	_	None	_
isotig01239	1034	11	32.24	1034	GE13570 [Drosophila yakuba]	0.56	GO:0007528;GO:0009247;GO:0006044;GO:0005794;GO:0007291;GO:0008344;GO:0033842	_	_	_	_	_	_	None	_
isotig03551	566	6	32.13	566	SJCHGC00876 protein [Schistosoma japonicum]	0.63	_	_	_	_	_	_	_	K01262	pepP
isotig04083	189	2	32.07	189	elongation factor 1 alpha [Echinococcus shiquicus]	0.97	GO:0005840;GO:0006184;GO:0006448;GO:0003746;GO:0005525;GO:0003924	_	_	_	_	_	_	K03231	EEF1A
isotig03103	664	7	31.95	664	_	_	_	_	_	_	_	_	_	None	_
isotig03094	666	7	31.86	666	phosphoglucomutase [Schistosoma mansoni]	0.67	GO:0016853;GO:0005488	_	_	_	_	_	_	K03469	E3.1.26.4A, RNASEH1, rnhA
isotig03525	572	6	31.79	572	RIO kinase 1 [Schistosoma japonicum]	0.84	_	_	_	_	_	_	_	None	_
isotig03489	578	6	31.46	578	_	_	_	_	_	_	_	_	_	None	_
isotig03042	680	7	31.2	680	_	_	_	_	_	_	_	_	_	None	_
isotig01376	690	7	30.75	690	_	_	_	_	_	_	_	_	_	None	_
isotig01601	601	6	30.26	601	glutamate receptor NMDA [Schistosoma mansoni]	0.63	GO:0006810;GO:0016020;GO:0005215	_	_	_	_	_	_	None	_
isotig03376	601	6	30.26	601	_	_	_	_	_	_	_	_	_	None	_
isotig01409	702	7	30.22	702	lysosomal pro-X carboxypeptidase [Clonorchis sinensis]	0.67	GO:0016787	_	_	_	_	_	_	K01285	PRCP
isotig02934	709	7	29.92	709	protein phosphatase 2 (formerly 2A) regulatory subunit B [Clonorchis sinensis]	0.63	GO:0044763;GO:0044424	_	_	_	_	_	_	K04354	PPP2R2
isotig00970	1441	14	29.45	1441	RecName: Full=Fructose-bisphosphate aldolase putative fructose-bisphosphate-aldolase [Echinococcus multilocularis]	0.99	GO:0006094;GO:0006000;GO:0004332;GO:0006096;GO:0006020;GO:0006013;GO:0006098;GO:0015976	6945.ISCW011371-PA	fructose 1,6-bisphosphate aldolase, putative	0.8204	COG3588	KOG1557	_	K01623	ALDO, fbaB
isotig02878	726	7	29.22	726	_	_	_	_	_	_	_	_	_	None	_
isotig01981	415	4	29.21	415	_	_	_	_	_	_	_	_	_	None	_
isotig01605	628	6	28.96	628	_	_	_	_	_	_	_	_	_	None	_
isotig01650	426	4	28.46	426	_	_	_	_	_	_	_	_	_	None	_
isotig02783	759	7	27.95	759	polyadenylate binding protein [Schistosoma mansoni]	0.69	_	8364.ENSXETP00000031935	Hypothetical protein MGC69525; Involved in the 3'-end formation of mRNA precursors (pre-mRNA [...]	0.8652	COG0724	_	_	K14396	PABPN1, PABP2
isotig01220	760	7	27.92	760	Secretory carrier-associated membrane protein 2 [Schistosoma japonicum]	0.61	_	_	_	_	_	_	_	None	_
isotig02524	871	8	27.84	871	methyltransferase [Schistosoma putative methyltransferase [Schistosoma mansoni]	0.68	GO:0008152;GO:0009987;GO:0016772	_	_	_	_	_	_	K14850	RRP8
isotig00499	1103	10	27.48	1103	hypothetical protein DAPPUDRAFT_326737 [Daphnia pulex]	0.77	_	7955.ENSDARP00000032575	tyrosine 3-monooxygenase/tryptophan 5-monooxygenase activation protein, epsilon polypeptide	0.7759	COG5040	KOG0841	_	K06630	YWHA
isotig03106	664	6	27.39	664	hypothetical protein [Bactrocera oleae]	0.8	GO:0000166;GO:0015031;GO:0005093	_	_	_	_	_	_	None	_
isotig00305	671	6	27.1	671	RecName: Full=Thioredoxin; thioredoxin [Echinococcus granulosus]	0.97	GO:0006662;GO:0015035;GO:0009055;GO:0022900;GO:0006118;GO:0045454	7159.AAEL010777-PA	thioredoxin (TRX), putative	0.78	_	KOG0907	_	K03671	trxA
isotig01119	1013	9	26.93	1013	RNA polymerase II elongation factor [Clonorchis sinensis]	0.85	GO:0005840;GO:0016310;GO:0000080;GO:0006448;GO:0031146;GO:0003746;GO:0019005;GO:0051437;GO:0005515;GO:0005829;GO:0005654;GO:0035518;GO:0016301;GO:0016032;GO:0004842;GO:0000084;GO:0031519;GO:0031145;GO:0000082;GO:0007219	6182.Q86F64	SJCHGC06138 protein	0.8527	COG5201	KOG1724	_	K03094	SKP1, CBF3D
isotig01449	677	6	26.86	677	expressed hypothetical protein [Trichoplax adhaerens]	0.65	_	_	_	_	_	_	_	K02977	RP-S27Ae, RPS27A
isotig01173	905	8	26.79	905	unnamed protein product [Tetraodon nigroviridis]	0.88	_	_	_	_	_	_	_	None	_
isotig01171	906	8	26.76	906	_	_	_	_	_	_	_	_	_	None	_
isotig01405	708	6	25.69	708	hypothetical protein BRAFLDRAFT_90350 [Branchiostoma floridae]	0.72	GO:0044237	_	_	_	_	_	_	None	_
isotig02596	834	7	25.44	834	AraC family transcriptional regulator [Pantoea sp. YR343]	0.7	_	_	_	_	_	_	_	K13653	K13653
isotig01813	596	5	25.43	596	_	_	_	_	_	_	_	_	_	None	_
isotig00829	607	5	24.97	607	_	_	_	_	_	_	_	_	_	None	_
isotig00891	743	6	24.48	743	REST corepressor 3 [Clonorchis sinensis]	0.73	GO:0005488	_	_	_	_	_	_	None	_
isotig01573	622	5	24.36	622	_	_	_	_	_	_	_	_	_	None	_
isotig02499	876	7	24.22	876	_	_	_	_	_	_	_	_	_	None	_
isotig00629	635	5	23.87	635	_	_	_	_	_	_	_	_	_	None	_
isotig01940	390	3	23.32	390	ER lumen protein retaining receptor 2 [Clonorchis sinensis]	0.92	GO:0005783;GO:0046923;GO:0016021;GO:0015031;GO:0006621	_	_	_	_	_	_	K10949	KDELR
isotig01997	399	3	22.79	399	putative high mobility group-like nuclear protein 2 [Echinococcus multilocularis]	0.98	GO:0005840;GO:0042254;GO:0003723;GO:0005730	_	_	_	_	_	_	K12845	SNU13, NHP2L
isotig01559	679	5	22.32	679	SJCHGC03471 protein [Schistosoma japonicum]	0.68	GO:0005488	_	_	_	_	_	_	None	_
isotig01670	553	4	21.92	553	hypothetical protein PANDA_018556 [Ailuropoda melanoleuca]	1	GO:0003677;GO:0005730;GO:0045653;GO:0046982;GO:0006334;GO:0015629;GO:0000786	8090.ENSORLP00000001068	.	1	COG2036	KOG3467	NOG293286	K11251	H2A
isotig01983	416	3	21.86	416	phosphatidylinositol transfer protein alpha [Taenia asiatica]	0.86	GO:0006810;GO:0005622	_	_	_	_	_	_	None	_
isotig01785	567	4	21.38	567	ribosomal RNA-processing protein 9 [Clonorchis sinensis]	0.8	GO:0005730;GO:0030532;GO:0005732	_	_	_	_	_	_	K14793	RRP9
isotig01017	1284	9	21.25	1284	rest corepressor (corest) protein [Schistosoma mansoni]	0.72	GO:0005488	6182.Q5BXZ7	SJCHGC05409 protein	0.75	_	KOG1194	_	None	_
isotig00963	1593	11	20.93	1593	calcineurin B [Echinococcus calcineurin B [Echinococcus granulosus]	0.98	GO:0007507;GO:0019904;GO:0051531;GO:0004721;GO:0005829;GO:0005509;GO:0006470;GO:0001837;GO:0001569;GO:0060487	6182.B3GV00	Putative uncharacterized protein	0.9239	COG5126	KOG0034	_	K06268	PPP3R, CNB
isotig01254	583	4	20.8	583	_	_	_	_	_	_	_	_	_	None	_
isotig01389	729	5	20.79	729	putative Cytochrome c-type heme lyase (CCHL) [Schistosoma japonicum]	0.83	GO:0015994;GO:0005739;GO:0004408	6182.Q5BXL2	SJCHGC08288 protein	0.8487	_	KOG3996	_	K01764	E4.4.1.17
isotig00844	449	3	20.25	449	_	_	_	_	_	_	_	_	_	None	_
isotig00760	450	3	20.21	450	nucleolar protein NOP56 [Schistosoma mansoni]	0.89	GO:0044424	_	_	_	_	_	_	K14565	NOP58
isotig01874	465	3	19.55	465	PREDICTED: bolA-like protein 1-like [Ciona intestinalis]	0.63	_	_	_	_	_	_	_	K05527	bolA
isotig01549	624	4	19.43	624	_	_	_	_	_	_	_	_	_	None	_
isotig01597	788	5	19.23	788	hypothetical protein CAPTEDRAFT_114697 [Capitella teleta]	0.68	GO:0005739	_	_	_	_	_	_	K07556	ATPeAF2, ATPAF2
isotig01290	639	4	18.97	639	Protein CMD-1 [Caenorhabditis C. briggsae CBR-CMD-1 protein [Caenorhabditis briggsae]	0.99	GO:0030425;GO:0007528;GO:0030048;GO:0051533;GO:0016477;GO:0043274;GO:2001020;GO:0016061;GO:0004683;GO:0031489;GO:0031996;GO:0032465;GO:0051489;GO:0005513;GO:0031476;GO:0006468;GO:0046331;GO:0007099;GO:0043277;GO:0040010;GO:0008049;GO:0006898;GO:0016060;GO:0007052;GO:0042052;GO:0051726;GO:0031475;GO:0005954;GO:0048786;GO:0000922;GO:0016028;GO:0005524;GO:0051296;GO:0007616;GO:0009792;GO:0030496;GO:…	6238.CBG01097	C. briggsae CBR-CMD-1 protein	0.9931	COG5126	KOG0027	NOG277755	K02183	CALM
isotig00095	801	5	18.92	801	_	_	_	_	_	_	_	_	_	None	_
isotig02002	321	2	18.88	321	_	_	_	_	_	_	_	_	_	None	_
isotig01939	486	3	18.71	486	ER lumen protein retaining receptor 2 [Clonorchis sinensis]	0.92	GO:0005783;GO:0046923;GO:0016021;GO:0015031;GO:0006621	_	_	_	_	_	_	K10949	KDELR
isotig00625	650	4	18.65	650	hypothetical protein COCSADRAFT_104437 [Bipolaris sorokiniana ND90Pr]	1	_	33178.CADATEAP00007258	annotation not avaliable	0.9149	_	_	NOG80376	None	_
isotig01802	508	3	17.9	508	_	_	_	_	_	_	_	_	_	None	_
isotig00202	1026	6	17.72	1026	nascent polypeptide associated complex alpha subunit (nac alpha) [Schistosoma mansoni]	0.78	_	7070.XP_970675	similar to CG8759-PB, isoform B	0.7682	COG1308	KOG2239	_	K03626	EGD2, NACA
isotig00832	544	3	16.71	544	_	_	_	_	_	_	_	_	_	None	_
isotig02073	1639	9	16.64	1639	PREDICTED: lysosome membrane protein 2-like isoform X1 [Maylandia zebra]	0.49	GO:0007596;GO:0016192;GO:0002474;GO:1901700;GO:0048522;GO:0071813;GO:0019932;GO:0034381;GO:0010033;GO:0044238;GO:0044237;GO:0005886;GO:0051704;GO:0015031;GO:0071704;GO:0015909;GO:0043231;GO:0004872;GO:0044425;GO:0051240;GO:0044710;GO:0048583;GO:0007155;GO:0009986;GO:0019915;GO:0051094;GO:0070887;GO:0044444	_	_	_	_	_	_	K06259	CD36
isotig01994	370	2	16.38	370	_	_	_	_	_	_	_	_	_	None	_
isotig01045	1116	6	16.3	1116	_	_	_	_	_	_	_	_	_	None	_
isotig00949	1719	9	15.87	1719	nuclear transcription factor Y alpha, partial [Clonorchis sinensis]	0.54	GO:0005667;GO:0006355;GO:0045449;GO:0003700	6182.Q5DDA7	SJCHGC05253 protein	0.9	COG5224	KOG1561	_	K08064	NFYA
isotig01993	383	2	15.83	383	SJCHGC01021 protein [Schistosoma japonicum]	0.61	_	_	_	_	_	_	_	None	_
isotig00112	774	4	15.66	774	RecName: Full=Peptidyl-prolyl cis-trans isomerase; Short=PPIase; AltName: Full=Cyclophilin; AltName: Full=Cyclosporin A-binding protein; AltName: Full=EGCyP-1; AltN	0.95	GO:0006457;GO:0003755;GO:0000413;GO:0042277;GO:0005737	6182.Q5DEE6	Peptidyl-prolyl cis-trans isomerase (EC 5.2.1.8); PPIases accelerate the folding of proteins [...]	0.8201	COG0652	KOG0865	_	K09565	PPIF
isotig01301	779	4	15.56	779	unknown [Schistosoma japonicum]	0.74	_	_	_	_	_	_	_	K10802	HMGB1
isotig01508	586	3	15.52	586	_	_	_	_	_	_	_	_	_	None	_
isotig01598	400	2	15.15	400	ATP synthase mitochondrial F1 complex assembly factor 2 [Clonorchis sinensis]	0.72	_	_	_	_	_	_	_	K07556	ATPeAF2, ATPAF2
isotig01172	820	4	14.79	820	_	_	_	_	_	_	_	_	_	None	_
isotig01292	615	3	14.79	615	_	_	_	_	_	_	_	_	_	None	_
isotig01263	823	4	14.73	823	SJCHGC08970 protein [Schistosoma japonicum]	0.69	_	_	_	_	_	_	_	None	_
isotig01259	829	4	14.62	829	G patch domain and ankyrin repeats-containing protein 1 [Clonorchis sinensis]	0.65	_	_	_	_	_	_	_	None	_
isotig01018	1055	5	14.36	1055	rest corepressor (corest) protein [Schistosoma mansoni]	0.69	GO:0005488	6182.Q5BXZ7	SJCHGC05409 protein	0.75	_	KOG1194	_	None	_
isotig01989	422	2	14.36	422	hypothetical protein CAPTEDRAFT_21459 [Capitella teleta]	0.82	GO:0047485;GO:0006415;GO:0000461;GO:0000184;GO:0006414;GO:0000447;GO:0006614;GO:0006413;GO:0019083;GO:0022627;GO:0003735	7955.ENSDARP00000031181	40S ribosomal protein S21	0.8226	_	KOG3486	_	K02971	RP-S21e, RPS21
isotig01824	426	2	14.23	426	_	_	_	_	_	_	_	_	_	None	_
isotig00345	438	2	13.84	438	dynein light chain [Echinococcus multilocularis]	0.98	GO:0030235;GO:0005874;GO:0003774;GO:0006355;GO:0045428;GO:0007292;GO:0005868;GO:0008180;GO:0005829;GO:0005739;GO:0007017;GO:0005886;GO:0006810;GO:0072686;GO:0009653;GO:0030036;GO:0005813;GO:0042803;GO:0042326;GO:0006915;GO:0008022;GO:0019904;GO:0019886;GO:0000086;GO:0019048;GO:0000776;GO:0019899	7668.XP_793865	hypothetical LOC580427	0.9661	_	KOG3430	_	K10418	DYNLL
isotig00549	1095	5	13.84	1095	SJCHGC09091 protein [Schistosoma 20S proteasome subunit alpha 8 [Schistosoma japonicum]	0.89	GO:0005634;GO:0019773;GO:0004298;GO:0006511;GO:0005737	7668.XP_001176269	similar to Si:rp71-45k5.4 protein	0.757	COG0638	KOG0181	_	K02726	PSMA2
isotig01200	465	2	13.04	465	_	_	_	_	_	_	_	_	_	None	_
isotig00771	506	2	11.98	506	cdc37-related [Schistosoma cdc37-related [Schistosoma mansoni]	0.72	_	_	_	_	_	_	_	K09554	CDC37
isotig01873	510	2	11.89	510	BolA protein [Providencia protein BolA [Providencia rustigianii DSM 4541]	0.67	_	_	_	_	_	_	_	K05527	bolA
isotig00296	260	1	11.66	260	unnamed protein product [Oikopleura dioica]	0.69	_	_	_	_	_	_	_	None	_
isotig00886	520	2	11.66	520	_	_	_	_	_	_	_	_	_	None	_
isotig00973	1452	5	10.44	1452	calreticulin [Echinococcus granulosus]	0.95	GO:0006457;GO:0005783;GO:0005509;GO:0051082	_	_	_	_	_	_	K08057	CALR
isotig01602	583	2	10.4	583	Mf2 protein [Schistosoma japonicum]	0.65	GO:0016020;GO:0005216;GO:0006811	_	_	_	_	_	_	None	_
isotig01120	879	3	10.34	879	RNA polymerase II elongation factor [Clonorchis sinensis]	0.86	GO:0005840;GO:0016310;GO:0000080;GO:0006448;GO:0031146;GO:0003746;GO:0019005;GO:0051437;GO:0005515;GO:0005829;GO:0005654;GO:0035518;GO:0016301;GO:0016032;GO:0004842;GO:0000084;GO:0031519;GO:0031145;GO:0000082;GO:0007219	6182.Q86F64	SJCHGC06138 protein	0.8605	COG5201	KOG1724	_	K03094	SKP1, CBF3D
isotig02004	306	1	9.91	306	ubiquitin-conjugating enzyme E2r [Schistosoma mansoni]	0.78	GO:0016881	_	_	_	_	_	_	K02207	UBE2R, UBC3, CDC34
isotig01368	632	2	9.59	632	der1-like protein derlin [Schistosoma mansoni]	0.65	GO:0030970;GO:0005770;GO:0030433;GO:0042612;GO:0030176;GO:0042288;GO:0005769;GO:0030968	_	_	_	_	_	_	K11519	DERL1
isotig01499	653	2	9.28	653	_	_	_	_	_	_	_	_	_	None	_
isotig01507	687	2	8.82	687	_	_	_	_	_	_	_	_	_	None	_
isotig01461	693	2	8.75	693	inhibitor of growth family member 5 [Schistosoma mansoni]	0.89	GO:0008270	6182.Q5BW34	SJCHGC08302 protein	0.9322	COG5034	KOG1973	_	K11346	ING4
isotig00815	740	2	8.19	740	_	_	_	_	_	_	_	_	_	None	_
isotig01264	743	2	8.16	743	SJCHGC08970 protein [Schistosoma japonicum]	0.69	_	_	_	_	_	_	_	None	_
isotig01148	839	2	7.23	839	UDP-glucose dehydrogenase [Capsaspora owczarzaki ATCC 30864]	0.69	GO:0002009;GO:0005982;GO:0018991;GO:0040025;GO:0042802;GO:0003979;GO:0005985;GO:0005737;GO:0006024;GO:0009117;GO:0009792	_	_	_	_	_	_	K00012	UGDH, ugd
isotig00344	445	1	6.81	445	dynein light chain [Echinococcus multilocularis]	0.98	GO:0030235;GO:0005874;GO:0003774;GO:0006355;GO:0045428;GO:0007292;GO:0005868;GO:0008180;GO:0005829;GO:0005739;GO:0007017;GO:0005886;GO:0006810;GO:0072686;GO:0009653;GO:0030036;GO:0005813;GO:0042803;GO:0042326;GO:0006915;GO:0008022;GO:0019904;GO:0019886;GO:0000086;GO:0019048;GO:0000776;GO:0019899	7668.XP_793865	hypothetical LOC580427	0.9661	_	KOG3430	_	K10418	DYNLL
isotig01640	449	1	6.75	449	_	_	_	_	_	_	_	_	_	None	_
isotig00201	458	1	6.62	458	_	_	_	_	_	_	_	_	_	None	_
isotig00630	588	1	5.15	588	Ribosomal protein L39 [Schistosoma Ribosomal protein L39 [Schistosoma japonicum]	0.87	_	_	_	_	_	_	_	None	_
isotig00827	623	1	4.87	623	_	_	_	_	_	_	_	_	_	None	_
isotig00446	628	1	4.83	628	hypothetical protein CAPTEDRAFT_102365 [Capitella teleta]	0.63	_	_	_	_	_	_	_	None	_
isotig00443	655	1	4.63	655	similar to GenBank Accession Number AJ312339 putative ribosomal protein L27A protein in Oncorhynchus mykiss [Schistosoma japonicum]	0.95	GO:0005840;GO:0007018;GO:0005524;GO:0005874;GO:0042254;GO:0005875;GO:0003777;GO:0006412;GO:0003735	6182.Q86EL2	Clone ZZD233 mRNA sequence	0.9391	COG0200	KOG1742	_	K10394	KIF3_17
isotig00114	660	1	4.59	660	RecName: Full=Peptidyl-prolyl cis-trans isomerase; Short=PPIase; AltName: Full=Cyclophilin; AltName: Full=Cyclosporin A-binding protein; AltName: Full=EGCyP-1; AltN	0.85	GO:0006457;GO:0003755;GO:0000413;GO:0042277;GO:0005737	7719.ENSCINP00000018077	similar to Mal s 6 allergen	0.7679	COG0652	KOG0865	_	K09565	PPIF
isotig00113	664	1	4.56	664	RecName: Full=Peptidyl-prolyl cis-trans isomerase; Short=PPIase; AltName: Full=Cyclophilin; AltName: Full=Cyclosporin A-binding protein; AltName: Full=EGCyP-1; AltN	0.85	GO:0006457;GO:0003755;GO:0000413;GO:0042277;GO:0005737	7719.ENSCINP00000018077	similar to Mal s 6 allergen	0.7679	COG0652	KOG0865	_	K09565	PPIF
isotig00116	669	1	4.53	669	RecName: Full=Peptidyl-prolyl cis-trans isomerase; Short=PPIase; AltName: Full=Cyclophilin; AltName: Full=Cyclosporin A-binding protein; AltName: Full=EGCyP-1; AltN	0.85	GO:0006457;GO:0003755;GO:0000413;GO:0042277;GO:0005737	7719.ENSCINP00000018077	similar to Mal s 6 allergen	0.7679	COG0652	KOG0865	_	K09565	PPIF
isotig00115	673	1	4.5	673	RecName: Full=Peptidyl-prolyl cis-trans isomerase; Short=PPIase; AltName: Full=Cyclophilin; AltName: Full=Cyclosporin A-binding protein; AltName: Full=EGCyP-1; AltN	0.85	GO:0006457;GO:0003755;GO:0000413;GO:0042277;GO:0005737	7719.ENSCINP00000018077	similar to Mal s 6 allergen	0.7679	COG0652	KOG0865	_	K09565	PPIF
isotig00441	685	1	4.42	685	similar to GenBank Accession Number AJ312339 putative ribosomal protein L27A protein in Oncorhynchus mykiss [Schistosoma japonicum]	0.93	GO:0005840;GO:0007018;GO:0005524;GO:0005874;GO:0042254;GO:0005875;GO:0003777;GO:0006412;GO:0003735	6182.Q86EL2	Clone ZZD233 mRNA sequence	0.9178	COG0200	KOG1742	_	K10394	KIF3_17
isotig00440	691	1	4.39	691	similar to GenBank Accession Number AJ312339 putative ribosomal protein L27A protein in Oncorhynchus mykiss [Schistosoma japonicum]	0.93	GO:0005840;GO:0007018;GO:0005524;GO:0005874;GO:0042254;GO:0005875;GO:0003777;GO:0006412;GO:0003735	6182.Q86EL2	Clone ZZD233 mRNA sequence	0.9178	COG0200	KOG1742	_	K10394	KIF3_17
isotig00439	695	1	4.36	695	similar to GenBank Accession Number AJ312339 putative ribosomal protein L27A protein in Oncorhynchus mykiss [Schistosoma japonicum]	0.93	GO:0005840;GO:0007018;GO:0005524;GO:0005874;GO:0042254;GO:0005875;GO:0003777;GO:0006412;GO:0003735	6182.Q86EL2	Clone ZZD233 mRNA sequence	0.9178	COG0200	KOG1742	_	K10394	KIF3_17
isotig00219	716	1	4.23	716	PREDICTED: 3'-5' exoribonuclease 1-like [Hydra magnipapillata]	0.69	_	_	_	_	_	_	_	None	_
isotig00215	746	1	4.06	746	PREDICTED: ERI1 exoribonuclease 2-like [Strongylocentrotus purpuratus]	0.61	_	_	_	_	_	_	_	None	_
isotig00216	747	1	4.06	747	PREDICTED: 3'-5' exoribonuclease 1-like [Hydra magnipapillata]	0.7	GO:0003824	_	_	_	_	_	_	None	_
isotig00522	1531	2	3.96	1531	RecName: Full=Tubulin beta-2 chain; AltName: Full=Beta-tubulin 2 beta-tubulin, Tub-2 [Echinococcus multilocularis]	0.99	GO:0005874;GO:0006184;GO:0005200;GO:0005737;GO:0003924;GO:0051258;GO:0007017;GO:0005525	_	_	_	_	_	_	K07375	TUBB
isotig00214	777	1	3.9	777	PREDICTED: ERI1 exoribonuclease 2-like [Strongylocentrotus purpuratus]	0.6	_	_	_	_	_	_	_	None	_
isotig00098	833	1	3.64	833	_	_	_	_	_	_	_	_	_	None	_
isotig00554	948	1	3.2	948	unnamed protein product [Tetraodon nigroviridis]	0.56	GO:0016301;GO:0046474	_	_	_	_	_	_	K00894	ETNK, EKI
isotig00550	1083	1	2.8	1083	SJCHGC09091 protein [Schistosoma 20S proteasome subunit alpha 8 [Schistosoma japonicum]	0.91	GO:0005634;GO:0019773;GO:0004298;GO:0006511;GO:0005737	6182.Q5DFE9	Proteasome subunit alpha type (EC 3.4.25.1); The proteasome is a multicatalytic proteinase c [...]	0.9076	COG0638	KOG0181	_	K02726	PSMA2
isotig00474	1124	1	2.7	1124	hypothetical protein [Schistosoma japonicum]	0.84	_	_	_	_	_	_	_	K04438	CRK, CRKII
isotig00521	1496	1	2.03	1496	RecName: Full=Tubulin beta-2 chain; AltName: Full=Beta-tubulin 2 beta-tubulin, Tub-2 [Echinococcus multilocularis]	1	GO:0005874;GO:0006184;GO:0005200;GO:0005737;GO:0003924;GO:0051258;GO:0007017;GO:0005525	_	_	_	_	_	_	K07375	TUBB
isotig00524	1500	1	2.02	1500	RecName: Full=Tubulin beta-2 chain; AltName: Full=Beta-tubulin 2 beta-tubulin, Tub-2 [Echinococcus multilocularis]	0.95	GO:0005874;GO:0006184;GO:0005200;GO:0005737;GO:0003924;GO:0051258;GO:0007017;GO:0005525	9258.ENSOANP00000013354	tubulin, beta 2C	0.9344	COG5023	KOG1375	_	K07375	TUBB
