# Supplementary material for: Transcriptome Profiles of the Protoscoleces of Echinococcus granulosus Reveal that Excretory-Secretory Products Are Essential to Metabolic Adaptation
Source: PLoS Negl Trop Dis. 2014 Dec 11;8(12):e3392. doi: 10.1371/journal.pntd.0003392 (PMC4263413; doi:10.1371/journal.pntd.0003392)
Supplement: S9 Table — The proteins that were significantly enriched in the KEGG pathways of the predicted ESPs. (XLSX) [file pntd.0003392.s014.xlsx]

## Sheet: KO_color
		Table S9 The proteins that were significantly enriched in the KEGG of the predicted ESPs
Term	Pathway database	Pathway Id	Sample number	Background number	P-Value	Corrected P-Value	GeneIDa	SeqIDb	Koc	Ecd
Huntington disease	PANTHER	P00029	39	41	2.31e-34	9.29e-32	cel:CELE_R07G3.1;cel:CELE_ZK154.3;cel:CELE_Y116A8C.12;cel:CELE_C54C6.2;cel:CELE_F57H12.1;cel:CELE_T26A5.9;cel:CELE_T20B12.2;cel:CELE_T25C8.2;cel:CELE_K10B3.7;cel:CELE_B0272.1;	;IFK373Y02GDWEC;IFK373Y02GNCWH;isotig04007;isotig00521;isotig00523;IFK373Y02FTL9J;IFK373Y02JHZNG;isotig01352;isotig00524;IFK373Y02FUOKI;isotig04010;IFK373Y02F591Z;IFK373Y02G693I;IFK373Y02HGAGJ;IFK373Y02GSEME;IFK373Y02IPTOB;IFK373Y02JEMHZ;isotig00344;IFK373Y02ICB43;IFK373Y02H258S;isotig03585;isotig02648;IFK373Y02IBPPG;isotig01351;isotig01821;IFK373Y02GLXQ5;IFK373Y02GAKJ0;IFK373Y02IKO85_;isotig0391…	K04393;K07375;K07941;K07375;K07939;K10418;K03120;K00134;K07375;	;;;;EC:1.2.1.12;
Phagosome	KEGG PATHWAY	cel04145	37	55	2.53e-21	5.1e-19	cel:CELE_ZK154.3;cel:CELE_C44B11.3;cel:CELE_C54C6.2;cel:CELE_ZK637.8;cel:CELE_Y38A10A.5;cel:CELE_M03F4.2;cel:CELE_C17H12.14;cel:CELE_T03E6.7;cel:CELE_T04C12.6;cel:CELE_B0272.1;	;isotig02657;IFK373Y02HVKIZ;isotig00521;isotig02115;IFK373Y02J065K;IFK373Y02FLI8G;IFK373Y02JJS4V;IFK373Y02JBA40;IFK373Y02JAJXA;isotig02108;isotig00523;isotig00974;IFK373Y02HZRK0;IFK373Y02JHZNG;isotig00524;IFK373Y02G693I;IFK373Y02GSEME;isotig01497;IFK373Y02JEMHZ;isotig02136;isotig02131;isotig00973;IFK373Y02H258S;isotig03585;isotig02648;IFK373Y02IBPPG;IFK373Y02I7WFU;IFK373Y02GAKJ0;isotig02093;IFK37…	K07375;K07374;K07375;K02154;K08057;K05692;K02150;K01365;K05692;K07375;	;;EC:3.6.3.14;;EC:3.6.3.14;EC:3.4.22.15;;
Protein folding	Reactome		22	23	6.32e-21	8.49e-19	cel:CELE_ZK154.3;cel:CELE_T21B10.7;cel:CELE_K01C8.10;cel:CELE_C54C6.2;cel:CELE_T05C12.7;cel:CELE_B0272.1;	;IFK373Y02JEMHZ;IFK373Y02H258S;IFK373Y02JN788;isotig00521;isotig02648;isotig03585;IFK373Y02J065K;IFK373Y02IBPPG;isotig02061;IFK373Y02GAKJ0;IFK373Y02G2HZ8;IFK373Y02JBA40;IFK373Y02JAJXA;isotig00523;IFK373Y02H4BDL;IFK373Y02JHZNG;isotig00524;IFK373Y02GJYMD_;IFK373Y02HSG0W;IFK373Y02G693I;isotig00522;IFK373Y02GSEME;	K07375;K09494;K09496;K07375;K09493;K07375;	;;;
Chaperonin-mediated protein folding	Reactome		16	19	1.57e-13	1.59e-11	cel:CELE_ZK154.3;cel:CELE_T21B10.7;cel:CELE_K01C8.10;cel:CELE_C54C6.2;cel:CELE_T05C12.7;cel:CELE_B0272.1;	;IFK373Y02JEMHZ;IFK373Y02H258S;IFK373Y02JN788;isotig00521;isotig02648;isotig03585;IFK373Y02JAJXA;isotig00523;IFK373Y02H4BDL;IFK373Y02JHZNG;isotig00524;IFK373Y02GJYMD_;IFK373Y02HSG0W;IFK373Y02G693I;isotig00522;IFK373Y02GSEME;	K07375;K09494;K09496;K07375;K09493;K07375;	;;;
Cytoskeletal regulation by Rho GTPase	PANTHER	P00016	15	18	1.07e-12	7.16e-11	cel:CELE_ZK154.3;cel:CELE_C09B8.7;cel:CELE_T25C8.2;cel:CELE_C54C6.2;cel:CELE_B0272.1;	;IFK373Y02JEMHZ;IFK373Y02H258S;isotig00521;isotig02648;IFK373Y02IBPPG;isotig02690;IFK373Y02IKNJX;isotig00523;IFK373Y02H4BDL;IFK373Y02JHZNG;isotig00524;IFK373Y02HSG0W;IFK373Y02G693I;IFK373Y02GSEME;isotig00522;	K07375;K04409;K07375;K07375;	;EC:2.7.11.1;;
Prefoldin mediated transfer of substrate to CCT/TriC	Reactome		15	18	1.07e-12	7.16e-11	cel:CELE_ZK154.3;cel:CELE_T21B10.7;cel:CELE_K01C8.10;cel:CELE_C54C6.2;cel:CELE_T05C12.7;cel:CELE_B0272.1;	;IFK373Y02JEMHZ;IFK373Y02J065K;IFK373Y02IBPPG;isotig02061;IFK373Y02GAKJ0;IFK373Y02G2HZ8;IFK373Y02JBA40;IFK373Y02JAJXA;isotig00523;IFK373Y02H4BDL;IFK373Y02JHZNG;isotig00524;IFK373Y02GJYMD_;IFK373Y02HSG0W;IFK373Y02G693I;isotig00522;IFK373Y02GSEME;	K07375;K09494;K09496;K07375;K09493;K07375;	;;;
Cooperation of Prefoldin and TriC/CCT in actin and tubulin folding	Reactome		14	18	3.78e-11	2.17e-09	cel:CELE_ZK154.3;cel:CELE_T21B10.7;cel:CELE_K01C8.10;cel:CELE_C54C6.2;cel:CELE_T05C12.7;cel:CELE_B0272.1;	;IFK373Y02JEMHZ;IFK373Y02H258S;IFK373Y02JN788;IFK373Y02IBPPG;isotig02061;IFK373Y02GAKJ0;IFK373Y02H4BDL;IFK373Y02JHZNG;isotig00524;IFK373Y02GJYMD_;IFK373Y02HSG0W;IFK373Y02G693I;isotig00522;IFK373Y02GSEME;	K07375;K09494;K09496;K07375;K09493;K07375;	;;;
Glucose metabolism	Reactome		18	30	2.63e-10	1.32e-08	cel:CELE_F25H5.3;cel:CELE_T21B10.2;cel:CELE_K08E3.5;cel:CELE_T05D4.1;cel:CELE_Y87G2A.8;cel:CELE_F20H11.3;cel:CELE_T04A8.7;cel:CELE_ZK593.1;cel:CELE_T03F1.3;cel:CELE_H18N23.2;cel:CELE_W05G11.6;cel:CELE_Y71H10A.1;	;IFK373Y02IFTMF;isotig02049;isotig02102;IFK373Y02IZ10S;isotig03592;IFK373Y02GNJLW;isotig03284;isotig00970;IFK373Y02IF0C1;IFK373Y02GUGS9;isotig01100;IFK373Y02GEZN7;IFK373Y02IQMG4;IFK373Y02JRZ34;isotig01099;isotig00969;isotig02089;IFK373Y02GACP9;	K00873;K01689;K00963;K01623;K01810;K00026;K00700;K00873;K00927;K01596;K00850;	EC:2.7.1.40;EC:4.2.1.11;EC:2.7.7.9;EC:4.1.2.13;EC:5.3.1.9;EC:1.1.1.37;EC:2.4.1.18;EC:2.7.1.40;EC:2.7.2.3;EC:4.1.1.32;EC:2.7.1.11;
Pentose phosphate pathway	KEGG PATHWAY	cel00030	13	18	9.41e-10	4.21e-08	cel:CELE_F26D11.1;cel:CELE_T05D4.1;cel:CELE_Y43F4B.5;cel:CELE_Y87G2A.8;cel:CELE_Y71H10A.1;	;IFK373Y02IFTMF;IFK373Y02IF0C1;IFK373Y02GUGS9;IFK373Y02H1TMU_;IFK373Y02FYBS9;IFK373Y02IZ10S;IFK373Y02IQMG4;IFK373Y02GHEG6;isotig03592;isotig00970;isotig00969;IFK373Y02G6P9S;IFK373Y02JZKN7;	K00851;K01623;K15779;K01810;K00850;	EC:2.7.1.12;EC:4.1.2.13;EC:5.4.2.2 5.4.2.7;EC:5.3.1.9;EC:2.7.1.11;
Post-chaperonin tubulin folding pathway	Reactome		8	9	1.28e-08	5.16e-07	cel:CELE_ZK154.3;cel:CELE_C54C6.2;cel:CELE_B0272.1;	;IFK373Y02JEMHZ;IFK373Y02H258S;isotig00521;isotig00523;IFK373Y02H4BDL;isotig00524;IFK373Y02GSEME;isotig00522;	K07375;K07375;K07375;	;;
Formation of tubulin folding intermediates by CCT/TriC	Reactome		9	11	1.64e-08	6.01e-07	cel:CELE_ZK154.3;cel:CELE_T21B10.7;cel:CELE_K01C8.10;cel:CELE_C54C6.2;cel:CELE_T05C12.7;cel:CELE_B0272.1;	;IFK373Y02JEMHZ;IFK373Y02H258S;IFK373Y02G2HZ8;IFK373Y02JAJXA;isotig00523;IFK373Y02H4BDL;IFK373Y02JHZNG;isotig00524;isotig00522;IFK373Y02GSEME;	K07375;K09494;K09496;K07375;K09493;K07375;	;;;
Glycolysis / Gluconeogenesis	KEGG PATHWAY	cel00010	19	40	2.62e-08	8.8e-07	cel:CELE_F25H5.3;cel:CELE_T21B10.2;cel:CELE_T05D4.1;cel:CELE_Y87G2A.8;cel:CELE_ZK593.1;cel:CELE_T03F1.3;cel:CELE_Y43F4B.5;cel:CELE_K10B3.7;cel:CELE_F23B12.5;cel:CELE_W05G11.6;cel:CELE_Y71H10A.1;	;IFK373Y02IFTMF;isotig02049;isotig02102;IFK373Y02H1TMU_;IFK373Y02IZ10S;isotig03592;isotig00970;IFK373Y02F9GBJ;IFK373Y02IF0C1;IFK373Y02GUGS9;IFK373Y02IQMG4;IFK373Y02F5R6P;IFK373Y02JRZ34;IFK373Y02F591Z;isotig02936;isotig00969;IFK373Y02G0ML4_;IFK373Y02GACP9;isotig02089;	K00873;K01689;K01623;K01810;K00873;K00927;K15779;K00134;K00627;K01596;K00850;	EC:2.7.1.40;EC:4.2.1.11;EC:4.1.2.13;EC:5.3.1.9;EC:2.7.1.40;EC:2.7.2.3;EC:5.4.2.2 5.4.2.7;EC:1.2.1.12;EC:2.3.1.12;EC:4.1.1.32;EC:2.7.1.11;
Gluconeogenesis	Reactome		12	19	4.87e-08	1.51e-06	cel:CELE_T21B10.2;cel:CELE_T05D4.1;cel:CELE_T03F1.3;cel:CELE_Y87G2A.8;cel:CELE_F20H11.3;cel:CELE_W05G11.6;	;IFK373Y02IFTMF;IFK373Y02IF0C1;IFK373Y02GUGS9;isotig02049;isotig02102;isotig01100;IFK373Y02IQMG4;isotig03592;isotig01099;isotig00970;isotig00969;isotig02089;	K01689;K01623;K00927;K01810;K00026;K01596;	EC:4.2.1.11;EC:4.1.2.13;EC:2.7.2.3;EC:5.3.1.9;EC:1.1.1.37;EC:4.1.1.32;
Glycolysis	Reactome		7	8	9.66e-08	2.6e-06	cel:CELE_F25H5.3;cel:CELE_T21B10.2;cel:CELE_T05D4.1;cel:CELE_T03F1.3;cel:CELE_Y87G2A.8;cel:CELE_ZK593.1;cel:CELE_Y71H10A.1;	;IFK373Y02IFTMF;IFK373Y02IF0C1;IFK373Y02GUGS9;isotig00970;isotig00969;IFK373Y02GACP9;isotig02089;	K00873;K01689;K01623;K00927;K01810;K00873;K00850;	EC:2.7.1.40;EC:4.2.1.11;EC:4.1.2.13;EC:2.7.2.3;EC:5.3.1.9;EC:2.7.1.40;EC:2.7.1.11;
Heterotrimeric G-protein signaling pathway-Gi alpha and Gs alpha mediated pathway	PANTHER	P00026	7	8	9.66e-08	2.6e-06	cel:CELE_F17C8.1;cel:CELE_T21H3.3;	;isotig02707;IFK373Y02G9QA5_;isotig00737;isotig01290;isotig01289;isotig02822;IFK373Y02FQOFT_;	K08049;K02183;	EC:4.6.1.1;
Parkinson disease	PANTHER	P00049	15	31	3.76e-07	9.46e-06	cel:CELE_F26D10.3;cel:CELE_C03C10.1;cel:CELE_T09B4.10;	;IFK373Y02F9KMD;IFK373Y02HL46Z;IFK373Y02G50NE;IFK373Y02HC667_;isotig02225;IFK373Y02IF4SK;IFK373Y02F3GQ8;isotig02047;	K03283;K08957;K09561;	;EC:2.7.11.1;EC:6.3.2.19;
Carbon metabolism	KEGG PATHWAY	cel01200	24	78	1.5e-05	0.000355208	cel:CELE_F25H5.3;cel:CELE_T21B10.2;cel:CELE_F54H12.1;cel:CELE_F26D11.1;cel:CELE_T05D4.1;cel:CELE_Y87G2A.8;cel:CELE_F20H11.3;cel:CELE_ZK593.1;cel:CELE_T03F1.3;cel:CELE_K10B3.7;cel:CELE_F23B12.5;cel:CELE_Y71H10A.1;	;IFK373Y02IFTMF;isotig02102;IFK373Y02FYBS9;IFK373Y02F33XB;IFK373Y02IZ10S;isotig03592;isotig00970;IFK373Y02F9GBJ;IFK373Y02JZKN7;IFK373Y02G6P9S;IFK373Y02IF0C1;IFK373Y02GUGS9;isotig01100;IFK373Y02IQMG4;IFK373Y02F5R6P;IFK373Y02GHEG6;IFK373Y02JRZ34;IFK373Y02F591Z;isotig02936;isotig01099;isotig00969;IFK373Y02G0ML4_;IFK373Y02GACP9;isotig02089;	K00873;K01689;K01681;K00851;K01623;K01810;K00026;K00873;K00927;K00134;K00627;K00850;	EC:2.7.1.40;EC:4.2.1.11;EC:4.2.1.3;EC:2.7.1.12;EC:4.1.2.13;EC:5.3.1.9;EC:1.1.1.37;EC:2.7.1.40;EC:2.7.2.3;EC:1.2.1.12;EC:2.3.1.12;EC:2.7.1.11;
Metabolism of proteins	Reactome		64	293	1.75e-05	0.000391818	cel:CELE_ZK154.3;cel:CELE_C14B9.7;cel:CELE_ZC410.2;cel:CELE_T21B10.7;cel:CELE_C34C12.8;cel:CELE_K01C8.10;cel:CELE_Y82E9BR.3;cel:CELE_F40F9.6;cel:CELE_C16A3.9;cel:CELE_ZK1098.4;cel:CELE_T05C12.7;cel:CELE_M01F1.1;cel:CELE_T15H9.7;cel:CELE_F09E5.2;cel:CELE_Y37E3.8;cel:CELE_B0272.1;cel:CELE_T05E11.3;cel:CELE_K02B2.5;cel:CELE_F57B9.6;cel:CELE_H06O01.1;cel:CELE_R13A5.8;cel:CELE_F37C12.11;cel:CELE_C54C6…	;IFK373Y02G5U2L;isotig00443;isotig00521;IFK373Y02J065K;isotig02885;isotig02061;IFK373Y02H4523;isotig02055;IFK373Y02JAJXA;IFK373Y02JHZNG;isotig01775;isotig02060;isotig02080;IFK373Y02GSEME;IFK373Y02H9NQV;isotig03852;isotig02213;isotig00973;isotig01990;isotig03585;IFK373Y02FIBO6;IFK373Y02IG0H2;IFK373Y02G2QB8_;isotig02436;IFK373Y02G9EQW;isotig01615;isotig02692;IFK373Y02H4BDL;isotig03780;contig00853;I…	K07375;K02889;K17732;K09494;K03687;K09496;K05546;K02953;K03239;K09493;K00726;K09517;K03843;K02900;K07375;K09487;K02975;K03257;K08056;K02940;K02971;K07375;K02964;K10084;K08057;K00726;K09490;K00729;K03234;K12948;K02133;K17780;	;EC:3.4.24.64;;;EC:3.2.1.84;;EC:2.4.1.101;EC:2.4.1.132 2.4.1.257;;;EC:5.3.4.1;;;;EC:2.4.1.101;EC:2.4.1.117;;EC:3.4.-.-;EC:3.6.3.14;
Activation of Chaperones by ATF6-alpha	Reactome		5	7	3.41e-05	0.000722968	cel:CELE_T05E11.3;cel:CELE_C15H9.6;cel:CELE_Y38A10A.5;	;IFK373Y02G5U2L;isotig02055;isotig02060;isotig00974;	K09487;K09490;K08057;	;;
Activation of Chaperone Genes by ATF6-alpha	Reactome		4	5	4.14e-05	0.000834252	cel:CELE_T05E11.3;cel:CELE_C15H9.6;cel:CELE_Y38A10A.5;	;IFK373Y02G5U2L;isotig02060;isotig00973;isotig00974;	K09487;K09490;K08057;	;;
Calcium signaling pathway	KEGG PATHWAY	cel04020	13	37	0.000157277	0.00301821	cel:CELE_F45H11.4;cel:CELE_T04D3.3;cel:CELE_M01D7.7;cel:CELE_F17C8.1;cel:CELE_E01H11.1;cel:CELE_T21H3.3;cel:CELE_C30F12.6;	;isotig02707;IFK373Y02JNCSD;IFK373Y02JDG4P;IFK373Y02JQ5J2;isotig01290;isotig01289;IFK373Y02FHKP2;IFK373Y02HKBU3;IFK373Y02FUAEV;IFK373Y02FQOFT_;IFK373Y02G9QA5_;isotig00737;isotig02822;	K04604;K13755;K04634;K08049;K02677;K02183;K04282;	;EC:3.1.4.17;EC:4.6.1.1;EC:2.7.11.13;;
Mitochondrial Protein Import	Reactome		9	22	0.000237829	0.00435659	cel:CELE_Y39A3CR.4;cel:CELE_C34C12.8;cel:CELE_C34E10.6;cel:CELE_ZC410.2;cel:CELE_Y82E9BR.3;	;isotig01615;IFK373Y02H4523;isotig03852;isotig02067;IFK373Y02ICAEX;isotig03402;isotig02630;IFK373Y02G9EQW;IFK373Y02IGNYB;	K17780;K03687;K02133;K17732;	;EC:3.6.3.14;EC:3.4.24.64;
Starch and sucrose metabolism	KEGG PATHWAY	cel00500	10	26	0.00025294	0.00443195	cel:CELE_D2096.3;cel:CELE_K08E3.5;cel:CELE_Y43F4B.5;cel:CELE_Y87G2A.8;cel:CELE_T04A8.7;cel:CELE_F29F11.1;cel:CELE_T22F3.3;	;IFK373Y02IF0C1;IFK373Y02GUGS9;IFK373Y02GM9H1;isotig01148;IFK373Y02H1TMU_;IFK373Y02HQG82;IFK373Y02GJS19;isotig03592;IFK373Y02GNJLW;isotig03284;	K01187;K00963;K15779;K01810;K00700;K00012;K00688;	EC:3.2.1.20;EC:2.7.7.9;EC:5.4.2.2 5.4.2.7;EC:5.3.1.9;EC:2.4.1.18;EC:1.1.1.22;EC:2.4.1.1;
mRNA Splicing - Minor Pathway	Reactome		13	39	0.000299899	0.0050358	cel:CELE_T08A11.2;cel:CELE_Y46G5A.4;cel:CELE_Y59A8B.6;cel:CELE_K02F2.3;cel:CELE_C26E6.4;	;IFK373Y02GHVQ4;IFK373Y02GE1Y0;IFK373Y02HWRG3;IFK373Y02GS7EA;IFK373Y02F644S;IFK373Y02JVXUG;IFK373Y02INIS8;IFK373Y02IU7DF;IFK373Y02I9234;IFK373Y02HH2NJ;IFK373Y02FUAB3;IFK373Y02G8XWS;IFK373Y02GWQIB;	K12828;K12854;K12855;K12830;K03010;	;EC:3.6.4.13;;EC:2.7.7.6;
N-glycan trimming in the ER and Calnexin/Calreticulin cycle	Reactome		6	13	0.000599163	0.0096585	cel:CELE_F44E2.10;cel:CELE_H06O01.1;cel:CELE_F40F9.6;cel:CELE_Y38A10A.5;cel:CELE_C47E12.3;	;IFK373Y02I18RW_;IFK373Y02JZQNI_;isotig02080;isotig00973;isotig00974;isotig02436;	;K08056;K05546;K08057;K10084;	;EC:5.3.4.1;EC:3.2.1.84;;
Spliceosome	KEGG PATHWAY	cel03040	25	103	0.000786488	0.0121906	cel:CELE_T08A11.2;cel:CELE_F09D1.1;cel:CELE_F26D10.3;cel:CELE_Y116A8C.34;cel:CELE_Y59A8B.6;cel:CELE_Y92C3B.2;cel:CELE_F33D11.10;cel:CELE_K02F2.3;cel:CELE_Y65B4A.6;cel:CELE_Y46G5A.4;cel:CELE_T12A2.7;cel:CELE_F53H1.1;	;IFK373Y02JO7B4;IFK373Y02HWRG3;IFK373Y02FMYFV;IFK373Y02G50NE;IFK373Y02JVXUG;IFK373Y02INIS8;IFK373Y02GWVNQ;IFK373Y02I9234;IFK373Y02IF4SK;isotig03858;isotig02047;IFK373Y02GWQIB;isotig02937;IFK373Y02JBIVT;IFK373Y02GE1Y0;IFK373Y02F9KMD;IFK373Y02F644S;IFK373Y02GS7EA;IFK373Y02JQ8O7;IFK373Y02IGJFM;isotig02570;isotig02225;IFK373Y02HXTK1;IFK373Y02HH2NJ;IFK373Y02FUAB3;	K12828;K12847;K03283;K09564;K12855;K12837;K13025;K12830;K13025;K12854;K12861;K12811;	;;EC:5.2.1.8;;EC:3.6.4.13;EC:3.6.4.13;EC:3.6.4.13;EC:3.6.4.13;
Apoptosis signaling pathway	PANTHER	P00006	7	18	0.00121963	0.0182041	cel:CELE_C15H9.6;cel:CELE_F26D10.3;	;IFK373Y02G5U2L;IFK373Y02IF4SK;isotig02225;IFK373Y02F9KMD;isotig02060;IFK373Y02G50NE;isotig02047;	K09490;K03283;	;
RIG-I/MDA5 mediated induction of IFN-alpha/beta pathways	Reactome		3	5	0.00139376	0.0193684	cel:CELE_C47E12.5;	;IFK373Y02J37CZ;IFK373Y02HLCCA;IFK373Y02I2X0O;	;	;
Negative regulators of RIG-I/MDA5 signaling	Reactome		3	5	0.00139376	0.0193684	cel:CELE_C47E12.5;	;IFK373Y02J37CZ;IFK373Y02HLCCA;IFK373Y02I2X0O;	;	;
Biosynthesis of amino acids	KEGG PATHWAY	cel01230	17	65	0.00158501	0.0212919	cel:CELE_F25H5.3;cel:CELE_T21B10.2;cel:CELE_F54H12.1;cel:CELE_T05D4.1;cel:CELE_ZK593.1;cel:CELE_C49F5.1;cel:CELE_T03F1.3;cel:CELE_K10B3.7;cel:CELE_Y105C5B.28;cel:CELE_Y71H10A.1;	;IFK373Y02IFTMF;isotig02102;IFK373Y02F33XB;IFK373Y02IZ10S;isotig00970;IFK373Y02F9GBJ;IFK373Y02IQMG4;IFK373Y02F5R6P;IFK373Y02F591Z;IFK373Y02JRZ34;isotig00965;isotig02936;isotig00969;isotig02089;isotig00966;IFK373Y02IN77B;IFK373Y02GACP9;	K00873;K01689;K01681;K01623;K00873;K00789;K00927;K00134;K01915;K00850;	EC:2.7.1.40;EC:4.2.1.11;EC:4.2.1.3;EC:4.1.2.13;EC:2.7.1.40;EC:2.5.1.6;EC:2.7.2.3;EC:1.2.1.12;EC:6.3.1.2;EC:2.7.1.11;
Metabolism of carbohydrates	Reactome		19	76	0.0017726	0.0226766	cel:CELE_F25H5.3;cel:CELE_T21B10.2;cel:CELE_K08E3.5;cel:CELE_T05D4.1;cel:CELE_Y87G2A.8;cel:CELE_F20H11.3;cel:CELE_T04A8.7;cel:CELE_ZK593.1;cel:CELE_T03F1.3;cel:CELE_H18N23.2;cel:CELE_W05G11.6;cel:CELE_R10E11.4;cel:CELE_Y71H10A.1;	;IFK373Y02IFTMF;isotig02049;isotig02102;IFK373Y02GOLGF;IFK373Y02IZ10S;isotig03592;IFK373Y02GNJLW;isotig03284;isotig00970;IFK373Y02IF0C1;IFK373Y02GUGS9;isotig01100;IFK373Y02GEZN7;IFK373Y02IQMG4;IFK373Y02JRZ34;isotig01099;isotig00969;IFK373Y02GACP9;isotig02089;	K00873;K01689;K00963;K01623;K01810;K00026;K00700;K00873;K00927;K01596;K00733;K00850;	EC:2.7.1.40;EC:4.2.1.11;EC:2.7.7.9;EC:4.1.2.13;EC:5.3.1.9;EC:1.1.1.37;EC:2.4.1.18;EC:2.7.1.40;EC:2.7.2.3;EC:4.1.1.32;EC:2.4.1.133;EC:2.7.1.11;
Fructose and mannose metabolism	KEGG PATHWAY	cel00051	8	23	0.00180062	0.0226766	cel:CELE_T05D4.1;cel:CELE_C53B4.7;cel:CELE_R01H2.5;cel:CELE_Y71H10A.1;	;IFK373Y02IFTMF;IFK373Y02IMW1W;IFK373Y02IZ10S;IFK373Y02IQMG4;IFK373Y02ILDQ7;isotig00970;IFK373Y02FVYP4;isotig00969;	K01623;K01711;K02377;K00850;	EC:4.1.2.13;EC:4.2.1.47;EC:1.1.1.271;EC:2.7.1.11;
Amino sugar and nucleotide sugar metabolism	KEGG PATHWAY	cel00520	10	32	0.00197421	0.0241093	cel:CELE_K08E3.5;cel:CELE_Y43F4B.5;cel:CELE_Y87G2A.8;cel:CELE_C53B4.7;cel:CELE_F29F11.1;cel:CELE_R01H2.5;	;IFK373Y02IF0C1;IFK373Y02GUGS9;isotig01148;IFK373Y02H1TMU_;IFK373Y02IMW1W;IFK373Y02GJS19;isotig03592;IFK373Y02ILDQ7;IFK373Y02FVYP4;isotig03284;	K00963;K15779;K01810;K01711;K00012;K02377;	EC:2.7.7.9;EC:5.4.2.2 5.4.2.7;EC:5.3.1.9;EC:4.2.1.47;EC:1.1.1.22;EC:1.1.1.271;
Calnexin/calreticulin cycle	Reactome		5	12	0.00247353	0.0293186	cel:CELE_H06O01.1;cel:CELE_F40F9.6;cel:CELE_Y38A10A.5;cel:CELE_C47E12.3;	;IFK373Y02I18RW_;IFK373Y02JZQNI_;isotig02080;isotig00973;isotig00974;	K08056;K05546;K08057;K10084;	EC:5.3.4.1;EC:3.2.1.84;;
MicroRNA (miRNA) Biogenesis	Reactome		6	16	0.00277581	0.0310737	cel:CELE_T07D3.7;cel:CELE_C26E6.4;	;IFK373Y02GHVQ4;isotig01835;isotig03945;isotig01836;IFK373Y02G8XWS;IFK373Y02IU7DF;	K11593;K03010;	;EC:2.7.7.6;
Regulatory RNA pathways	Reactome		6	16	0.00277581	0.0310737	cel:CELE_T07D3.7;cel:CELE_C26E6.4;	;IFK373Y02GHVQ4;isotig01835;isotig03945;isotig01836;IFK373Y02G8XWS;IFK373Y02IU7DF;	K11593;K03010;	;EC:2.7.7.6;
Activation of Rac	Reactome		3	6	0.00373939	0.0367554	cel:CELE_C09B8.7;cel:CELE_ZK377.2;	;IFK373Y02IKNJX;IFK373Y02HPK1W;IFK373Y02IAMC2;	K04409;	EC:2.7.11.1;
Interferon Signaling	Reactome		3	6	0.00373939	0.0367554	cel:CELE_C47E12.5;	;IFK373Y02J37CZ;IFK373Y02HLCCA;IFK373Y02I2X0O;	;	;
TGF-beta receptor signaling activates SMADs	Reactome		3	6	0.00373939	0.0367554	cel:CELE_ZK370.2;cel:CELE_T09B4.10;	;IFK373Y02JDEF4;IFK373Y02GJF8J;IFK373Y02HL46Z;	;K09561;	;EC:6.3.2.19;
Downregulation of TGF-beta receptor signaling	Reactome		3	6	0.00373939	0.0367554	cel:CELE_ZK370.2;cel:CELE_T09B4.10;	;IFK373Y02JDEF4;IFK373Y02GJF8J;IFK373Y02HL46Z;	;K09561;	;EC:6.3.2.19;
Adenine and hypoxanthine salvage pathway	PANTHER	P02723	3	6	0.00373939	0.0367554	cel:CELE_Y105E8B.5;cel:CELE_K02D7.1;	;IFK373Y02IMIW3;isotig03607;IFK373Y02IKN7B;	K00760;K03783;	EC:2.4.2.8;EC:2.4.2.1;
a Gene number of C. elegans
b Gene number assembled including all predicted ESP
c Gene names of C.elegans mapped to each pathway
d Enzyme names of predicted ESP mapped to each pathway
